# Supplementary material for: Dynamic transcriptome analysis and volatile profiling of Gossypium hirsutum in response to the cotton bollworm Helicoverpa armigera
Source: Sci Rep. 2015 Jul 7;5:11867. doi: 10.1038/srep11867 (PMC4493570; doi:10.1038/srep11867)
Supplement: Supplementary Information [file srep11867-s2.xls]

## Sheet: Sheet1
Supplementary Table S1 Normalized expression data of cotton plants challenged continously with Helicoverpa armigera larvae for 6h, 12h, 24h, and 48h. Ratio conidered significant (q ≤ 0.05 & log2|Ratio| ≥ 2) are indicated in red (induced) or green (repressed).
Probe Set ID	Maping to Gossypium raimondii gene	q ≤ 0.05, log2|Ratio| ≥ 2 at one or more time points	Fold Change_6h_(treatment/control)	6h_q-value(%)	Fold Change_12h_(treatment/control)	12h_q-value(%)	Fold Change_24h_(treatment/control)	24h_q-value(%)	Fold Change_48h_(treatment/control)	48h_q-value(%)	NR_ID/NR_define	KEGG_ID/KO_ID/KO_name/KO_EC/KO_define	KEGG_First_class	KEGG_Second_class	KEGG_Third_class	IPR_define
GbaAffx.211.1.S1_s_at	Gorai.009G447600.1	Yes					6.37993	0	7.07751	0	gi|65998365|gb|AAS73001.2|//dirigent-like protein [Gossypium barbadense]	NA	NA	NA	NA	IPR004265; Plant disease resistance response protein
Ghi.954.1.A1_s_at	Gorai.012G154100.1	Yes			5.98859	0	5.04219	0	7.02938	0	gi|508705953|gb|EOX97849.1|//Arginine decarboxylase [Theobroma cacao]	vvi:100233080//K01583//E4.1.1.19//EC 4.1.1.19//arginine decarboxylase	Metabolism	Amino Acid Metabolism	Arginine and proline metabolism	IPR000183; Ornithine/DAP/Arg decarboxylase//IPR002985; Arginine decarboxylase//IPR009006; Alanine racemase/group IV decarboxylase, C-terminal//IPR022643; Orn/DAP/Arg decarboxylase 2, C-terminal//IPR022644; Orn/DAP/Arg decarboxylase 2, N-terminal//IPR02265
Ghi.3801.1.A1_at	Gorai.006G113000.1	Yes	5.2677	0	4.26176	0.0196217	5.9217	0	6.86432	0	gi|443682306|gb|AGC97443.1|//NAC protein 13 [Gossypium hirsutum]	NA	NA	NA	NA	IPR003441; No apical meristem (NAM) protein
Ghi.4920.1.A1_at	Gorai.001G016800.1	Yes	3.4211	0	4.87212	0.0196217			6.73074	0	gi|508782947|gb|EOY30203.1|//AP2/ERF domain-containing transcription factor [Theobroma cacao]	ath:AT4G06746//K09286//EREBP//EC --//EREBP-like factor	Genetic Information Processing	Transcription	Transcription factors	IPR001471; AP2/ERF domain//IPR016177; DNA-binding, integrase-type
Ghi.6465.2.S1_at	Gorai.004G192500.1	Yes	6.07156	0	7.55724	0	7.05379	0	6.58408	0	gi|508776936|gb|EOY24192.1|//Expansin-like B1, BETA 3.1,EXLB1 [Theobroma cacao]	NA	NA	NA	NA	IPR005795; Major pollen allergen Lol pI//IPR007112; Expansin/pollen allergen, DPBB domain//IPR007117; Pollen allergen/expansin, C-terminal//IPR007118; Expansin/Lol pI//IPR009009; Barwin-related endoglucanase//IPR014733; Barwin-like endoglucanase
Ghi.10443.1.S1_at	Gorai.010G093500.1	Yes							6.58391	0
Ghi.8123.1.S1_at	Gorai.001G060900.1	Yes			4.21221	0	5.49542	0	6.44797	0	gi|126770|sp|P17432.1|MASY_GOSHI//RecName: Full=Malate synthase, glyoxysomal	vvi:100261216//K01638//E2.3.3.9, aceB, glcB//EC 2.3.3.9//malate synthase	Metabolism// Metabolism	Carbohydrate Metabolism// Carbohydrate Metabolism	Pyruvate metabolism // Glyoxylate and dicarboxylate metabolism	IPR001465; Malate synthase//IPR006252; Malate synthase A//IPR011076; Malate synthase-like//IPR019830; Malate synthase, conserved site
Gra.2231.1.S1_s_at	Gorai.001G117000.1	Yes			6.8047	0	4.39431	0	6.25364	0	gi|508786433|gb|EOY33689.1|//Glutamine-dependent asparagine synthase 1 [Theobroma cacao]	vvi:100241610//K01953//E6.3.5.4, asnB//EC 6.3.5.4//asparagine synthase (glutamine-hydrolysing)	Metabolism// Metabolism// Metabolism	Energy Metabolism// Amino Acid Metabolism// Enzyme Families	Nitrogen metabolism // Alanine, aspartate and glutamate metabolism // Peptidases	IPR001962; Asparagine synthase//IPR014729; Rossmann-like alpha/beta/alpha sandwich fold//IPR017932; Glutamine amidotransferase, type II
GbaAffx.212.1.S1_at	Gorai.009G446800.1	Yes			2.59821	0.0196217	4.09492	0	6.21187	0	gi|66276977|gb|AAY44415.1|//dirigent-like protein [Gossypium barbadense]	NA	NA	NA	NA	IPR004265; Plant disease resistance response protein
Ghi.8109.1.S1_at	Gorai.005G219100.1	Yes	6.94562	0	5.20881	0	4.67823	0	6.19144	0	gi|19698452|gb|AAL93154.1|AF485268_1//bacterial-induced class III peroxidase [Gossypium hirsutum]	rcu:RCOM_1182920//K00430//E1.11.1.7//EC 1.11.1.7//peroxidase	Metabolism// Metabolism// Metabolism	Energy Metabolism// Amino Acid Metabolism// Biosynthesis of Other Secondary Metabolites	Methane metabolism // Phenylalanine metabolism // Phenylpropanoid biosynthesis	IPR000823; Plant peroxidase//IPR002016; Haem peroxidase, plant/fungal/bacterial//IPR010255; Haem peroxidase//IPR019793; Peroxidases heam-ligand binding site//IPR019794; Peroxidase, active site
GhiAffx.19697.1.A1_s_at	Gorai.001G033700.1	Yes	4.9563	0	4.67213	0	4.84738	0	6.17731	0	gi|508782218|gb|EOY29474.1|//Uncharacterized protein isoform 1 [Theobroma cacao]	NA	NA	NA	NA	IPR019448; EEIG1/EHBP1 N-terminal domain
Ghi.6429.1.S1_at	Gorai.013G271900.1	Yes			6.13499	0	6.4134	0	6.14486	0	gi|508787443|gb|EOY34699.1|//Bifunctional inhibitor/lipid-transfer protein/seed storage 2S albumin superfamily protein, putative [Theobroma cacao]	NA	NA	NA	NA	IPR000528; Plant lipid transfer protein/Par allergen//IPR013770; Plant lipid transfer protein/hydrophobic protein helical domain//IPR016140; Bifunctional inhibitor/plant lipid transfer protein/seed storage helical domain
GhiAffx.61299.1.S1_at	Gorai.012G027700.1	Yes			4.60042	0	5.73886	0	6.10086	0	gi|508717966|gb|EOY09863.1|//Kunitz family trypsin and protease inhibitor protein, putative [Theobroma cacao]	NA	NA	NA	NA	IPR002160; Proteinase inhibitor I3, Kunitz legume//IPR011065; Kunitz inhibitor ST1-like
GhiAffx.15854.1.S1_at	Gorai.008G025100.1	Yes	5.38391	0			4.43781	0	6.02669	0	gi|511636239|gb|AGN90956.1|//ethylene-responsive transcription factor 10 [Gossypium hirsutum]	pop:POPTR_828432//K09286//EREBP//EC --//EREBP-like factor	Genetic Information Processing	Transcription	Transcription factors	IPR001471; AP2/ERF domain//IPR016177; DNA-binding, integrase-type
Gra.1559.1.A1_at	Gorai.001G117000.1	Yes			6.2872	0	4.58203	0	6.00819	0	gi|508786433|gb|EOY33689.1|//Glutamine-dependent asparagine synthase 1 [Theobroma cacao]	vvi:100241610//K01953//E6.3.5.4, asnB//EC 6.3.5.4//asparagine synthase (glutamine-hydrolysing)	Metabolism// Metabolism// Metabolism	Energy Metabolism// Amino Acid Metabolism// Enzyme Families	Nitrogen metabolism // Alanine, aspartate and glutamate metabolism // Peptidases	IPR001962; Asparagine synthase//IPR014729; Rossmann-like alpha/beta/alpha sandwich fold//IPR017932; Glutamine amidotransferase, type II
Ghi.10655.1.S1_s_at	Gorai.006G105200.1	Yes			4.66207	0	3.84887	0.0116627	5.87935	0	gi|383932352|gb|AFH57273.1|//asparagine synthetase [Gossypium hirsutum]	vvi:100241610//K01953//E6.3.5.4, asnB//EC 6.3.5.4//asparagine synthase (glutamine-hydrolysing)	Metabolism// Metabolism// Metabolism	Energy Metabolism// Amino Acid Metabolism// Enzyme Families	Nitrogen metabolism // Alanine, aspartate and glutamate metabolism // Peptidases	IPR001962; Asparagine synthase//IPR006426; Asparagine synthase, glutamine-hydrolyzing//IPR014729; Rossmann-like alpha/beta/alpha sandwich fold//IPR017932; Glutamine amidotransferase, type II
Ghi.1092.3.S1_s_at		Yes							5.82135	0
GhiAffx.7649.1.S1_s_at		Yes							5.79461	0
Gra.271.1.S1_s_at	Gorai.010G037200.1	Yes	2.98522	0	3.56791	0	4.7787	0	5.77072	0	gi|508723454|gb|EOY15351.1|//ENTH/ANTH/VHS superfamily protein, putative [Theobroma cacao]	NA	NA	NA	NA	IPR008942; ENTH/VHS//IPR011417; ANTH//IPR013809; Epsin-like, N-terminal
GhiAffx.25253.1.S1_at	Gorai.008G258200.1	Yes	3.91605	0	3.926	0	3.7443	0.0116627	5.76628	0	gi|508776652|gb|EOY23908.1|//NADP-specific glutamate dehydrogenase, putative [Theobroma cacao]	NA	NA	NA	NA	NA
GhiAffx.8053.1.A1_at	Gorai.003G083500.1	Yes	5.36286	0	5.16448	0	6.08486	0	5.70424	0	gi|508777643|gb|EOY24899.1|//Disease resistance-responsive family protein [Theobroma cacao]	NA	NA	NA	NA	IPR004265; Plant disease resistance response protein
Ghi.10366.2.S1_at	Gorai.001G033700.1	Yes	3.49334	0.0284559	3.9918	0.0196217	3.49584	0.0116627	5.66738	0	gi|508782218|gb|EOY29474.1|//Uncharacterized protein isoform 1 [Theobroma cacao]	NA	NA	NA	NA	IPR019448; EEIG1/EHBP1 N-terminal domain
Ghi.9720.1.S1_at	Gorai.013G043700.1	Yes							5.66548	0	gi|508706360|gb|EOX98256.1|//Redox responsive transcription factor 1, putative [Theobroma cacao]	ath:AT3G16770//K09286//EREBP//EC --//EREBP-like factor	Genetic Information Processing	Transcription	Transcription factors	IPR001471; AP2/ERF domain//IPR016177; DNA-binding, integrase-type
GhiAffx.63363.1.S1_at	Gorai.001G143800.1	Yes	3.67529	0.013958					5.62627	0	gi|508703343|gb|EOX95239.1|//Uncharacterized protein TCM_004789 [Theobroma cacao]	NA	NA	NA	NA	IPR025322; Protein of unknown function DUF4228
Ghi.6875.2.A1_at	Gorai.013G030100.1	Yes	4.5323	0	3.14588	0.035631	4.49188	0	5.61592	0	gi|508709426|gb|EOY01323.1|//ARM repeat superfamily protein, putative [Theobroma cacao]	NA	NA	NA	NA	IPR003613; U box domain//IPR011989; Armadillo-like helical//IPR013083; Zinc finger, RING/FYVE/PHD-type//IPR016024; Armadillo-type fold
Ghi.3673.1.S1_at	Gorai.010G091100.1	Yes							5.61529	0	gi|508782947|gb|EOY30203.1|//AP2/ERF domain-containing transcription factor [Theobroma cacao]	ath:AT4G06746//K09286//EREBP//EC --//EREBP-like factor	Genetic Information Processing	Transcription	Transcription factors	IPR001471; AP2/ERF domain//IPR016177; DNA-binding, integrase-type
Ghi.5773.1.S1_at	Gorai.011G065500.1	Yes			3.3071	0	3.96096	0	5.60418	0	gi|508779840|gb|EOY27096.1|//Receptor-like protein kinase-related family protein [Theobroma cacao]	NA	NA	NA	NA	IPR002902; Gnk2-homologous domain
Ghi.3801.1.S1_s_at	Gorai.006G113000.1	Yes	4.79898	0	3.73289	0	4.98324	0	5.59886	0	gi|443682306|gb|AGC97443.1|//NAC protein 13 [Gossypium hirsutum]	NA	NA	NA	NA	IPR003441; No apical meristem (NAM) protein
GhiAffx.18859.1.S1_at	Gorai.005G197900.1	Yes	3.81887	0.0159752			5.23396	0	5.58637	0	gi|508707671|gb|EOX99567.1|//ARM repeat superfamily protein isoform 1 [Theobroma cacao]	vcn:VOLCADRAFT_67840//K09561//STUB1, CHIP//EC 6.3.2.19//STIP1 homology and U-box containing protein 1	Genetic Information Processing// Genetic Information Processing// Genetic Information Processing// Genetic Information Processing	Folding, Sorting and Degradation// Folding, Sorting and Degradation// Folding, Sorting and Degradation// Folding, Sorting and Degradation	Chaperones and folding catalysts // Protein processing in endoplasmic reticulum // Ubiquitin mediated proteolysis // Ubiquitin system	IPR000225; Armadillo//IPR001841; Zinc finger, RING-type//IPR003613; U box domain//IPR011989; Armadillo-like helical//IPR013083; Zinc finger, RING/FYVE/PHD-type//IPR016024; Armadillo-type fold
Ghi.9261.2.A1_s_at	Gorai.005G233200.1	Yes			5.76485	0	5.35799	0	5.5802	0	gi|508706522|gb|EOX98418.1|//Progesterone 5-beta-reductase, putative isoform 2 [Theobroma cacao]	NA	NA	NA	NA	IPR001509; NAD-dependent epimerase/dehydratase//IPR016040; NAD(P)-binding domain
Ghi.6871.1.A1_at	Gorai.011G172100.1	Yes							5.49342	0	gi|508714084|gb|EOY05981.1|//HR-like lesion-inducing protein-related isoform 1 [Theobroma cacao]	NA	NA	NA	NA	IPR008637; HR-like lesion-inducer
GhiAffx.2668.1.A1_at	Gorai.009G287100.1	Yes			3.08139	0	5.70603	0	5.46517	0	gi|508728577|gb|EOY20474.1|//Secretory laccase, putative isoform 1 [Theobroma cacao]					IPR001117; Multicopper oxidase, type 1//IPR008972; Cupredoxin//IPR011707; Multicopper oxidase, type 3//IPR017761; Laccase
Ghi.9261.2.S1_s_at	Gorai.005G233200.1	Yes			4.85804	0	5.13583	0	5.44356	0	gi|508706522|gb|EOX98418.1|//Progesterone 5-beta-reductase, putative isoform 2 [Theobroma cacao]	NA	NA	NA	NA	IPR001509; NAD-dependent epimerase/dehydratase//IPR016040; NAD(P)-binding domain
Ghi.3613.1.S1_at	Gorai.011G065900.1	Yes	3.93582	0	4.64403	0	4.53293	0	5.4245	0	gi|508779840|gb|EOY27096.1|//Receptor-like protein kinase-related family protein [Theobroma cacao]	NA	NA	NA	NA	IPR002902; Gnk2-homologous domain
Ghi.3284.1.S1_s_at	Gorai.013G226800.1	Yes							5.38561	0	gi|224085922|ref|XP_002307739.1|//predicted protein [Populus trichocarpa]	NA	NA	NA	NA	NA
Ghi.7950.1.S1_at	Gorai.004G265900.1	Yes	7.09464	0	5.83421	0	4.60885	0.0116627	5.34849	0	gi|34419961|gb|AAQ67366.1|//POD9 precursor [Gossypium hirsutum]	rcu:RCOM_0504470//K00430//E1.11.1.7//EC 1.11.1.7//peroxidase	Metabolism// Metabolism// Metabolism	Energy Metabolism// Amino Acid Metabolism// Biosynthesis of Other Secondary Metabolites	Methane metabolism // Phenylalanine metabolism // Phenylpropanoid biosynthesis	IPR000823; Plant peroxidase//IPR002016; Haem peroxidase, plant/fungal/bacterial//IPR010255; Haem peroxidase//IPR019793; Peroxidases heam-ligand binding site
Ghi.7891.1.S1_s_at	Gorai.008G005100.1	Yes	6.4204	0	2.91018	0	5.48334	0	5.32174	0	gi|225436984|ref|XP_002272235.1|//PREDICTED: basic 7S globulin [Vitis vinifera]	NA	NA	NA	NA	IPR001461; Peptidase A1//IPR009007; Peptidase aspartic, catalytic//IPR021109; Peptidase aspartic
Ghi.3126.2.A1_at	Gorai.013G155400.1	Yes	5.15744	0	3.76815	0	4.31326	0	5.27097	0	gi|508720247|gb|EOY12144.1|//Nucleic acid binding protein, putative [Theobroma cacao]	NA	NA	NA	NA	NA
Ghi.10493.1.S1_s_at	Gorai.009G337400.1	Yes	4.51635	0.0159752	4.02358	0			5.16604	0	gi|508714788|gb|EOY06685.1|//Xyloglucan endotransglucosylase/hydrolase family protein [Theobroma cacao]	rcu:RCOM_1630030//K08235//E2.4.1.207//EC 2.4.1.207//xyloglucan:xyloglucosyl transferase	Unclassified	Metabolism	Others	IPR000757; Glycoside hydrolase, family 16//IPR008263; Glycoside hydrolase, family 16, active site//IPR008985; Concanavalin A-like lectin/glucanase//IPR010713; Xyloglucan endo-transglycosylase, C-terminal//IPR013320; Concanavalin A-like lectin/glucanase, s
Ghi.6732.1.A1_at	Gorai.012G181000.1	Yes	2.70016	0.013958	3.70847	0			5.13671	0	gi|508709006|gb|EOY00903.1|//Mediator of RNA polymerase II transcription subunit 18, putative [Theobroma cacao]	NA	NA	NA	NA	NA
Ghi.680.1.S1_s_at	Gorai.005G049400.1	Yes			2.96365	0	3.76603	0	5.12265	0	gi|14582310|gb|AAK69446.1|//proline-rich protein-2 [Gossypium hirsutum]	NA	NA	NA	NA	NA
Ghi.9408.1.S1_at	Gorai.006G111000.1	Yes	5.1932	0	5.286	0	4.35051	0.0116627	5.05698	0	gi|508786233|gb|EOY33489.1|//Cytochrome P450 94A1 [Theobroma cacao]	ath:AT3G56630//K00517//E1.14.-.-//EC --//--	Metabolism// Metabolism// Metabolism// Metabolism// Metabolism	Metabolism of Terpenoids and Polyketides// Biosynthesis of Other Secondary Metabolites// Xenobiotics Biodegradation and Metabolism// Xenobiotics Biodegradation and Metabolism// Xenobiotics Biodegradation and Metabolism	Limonene and pinene degradation // Stilbenoid, diarylheptanoid and gingerol biosynthesis // Aminobenzoate degradation // Bisphenol degradation // Polycyclic aromatic hydrocarbon degradation	IPR001128; Cytochrome P450//IPR002401; Cytochrome P450, E-class, group I
Ghi.3427.1.A1_s_at	Gorai.009G261100.1	Yes			2.63004	0	3.81184	0	5.04009	0	gi|40218371|gb|AAR83118.1|//secretory laccase [Gossypium arboreum]	ppp:PHYPADRAFT_163787//K00423//E1.10.3.3//EC 1.10.3.3//L-ascorbate oxidase	Metabolism	Carbohydrate Metabolism	Ascorbate and aldarate metabolism	IPR001117; Multicopper oxidase, type 1//IPR002355; Multicopper oxidase, copper-binding site//IPR008972; Cupredoxin//IPR011706; Multicopper oxidase, type 2//IPR011707; Multicopper oxidase, type 3//IPR017761; Laccase
Ghi.6875.1.S1_at	Gorai.013G030100.1	Yes	4.79169	0			4.14213	0	5.03196	0	gi|508709426|gb|EOY01323.1|//ARM repeat superfamily protein, putative [Theobroma cacao]	NA	NA	NA	NA	IPR003613; U box domain//IPR011989; Armadillo-like helical//IPR013083; Zinc finger, RING/FYVE/PHD-type//IPR016024; Armadillo-type fold
GraAffx.1410.1.S1_at	Gorai.003G001200.1	Yes	5.06076	0	5.38796	0	5.94712	0	4.97472	0	gi|508698726|gb|EOX90622.1|//Auxin efflux carrier family protein isoform 1 [Theobroma cacao]	rcu:RCOM_0875040//K07088//K07088//EC --//--	Unclassified	Poorly Characterized	General function prediction only	IPR004776; Auxin efflux carrier
Ghi.10595.1.S1_at		Yes							4.97137	0
GhiAffx.46297.1.S1_s_at	Gorai.004G192500.1	Yes	4.92477	0	7.55329	0	5.58255	0	4.9691	0	gi|508776936|gb|EOY24192.1|//Expansin-like B1, BETA 3.1,EXLB1 [Theobroma cacao]	NA	NA	NA	NA	IPR005795; Major pollen allergen Lol pI//IPR007112; Expansin/pollen allergen, DPBB domain//IPR007117; Pollen allergen/expansin, C-terminal//IPR007118; Expansin/Lol pI//IPR009009; Barwin-related endoglucanase//IPR014733; Barwin-like endoglucanase
Ghi.3229.1.A1_at	Gorai.009G140200.1	Yes	4.70098	0	4.4776	0	5.68846	0	4.96417	0	gi|508779836|gb|EOY27092.1|//Inorganic pyrophosphatase 2 [Theobroma cacao]	vvi:100242977//K13248//PHOSPHO2//EC 3.1.3.74//pyridoxal phosphate phosphatase PHOSPHO2	Metabolism	Metabolism of Cofactors and Vitamins	Vitamin B6 metabolism	IPR006383; HAD-superfamily hydrolase, subfamily IB, PSPase-like//IPR006384; Pyridoxal phosphate phosphatase-related//IPR016965; Phosphatase PHOSPHO-type//IPR023214; HAD-like domain
GhiAffx.7054.1.S1_at	Gorai.001G111900.1	Yes							4.90335	0	gi|508786721|gb|EOY33977.1|//Zinc finger family protein, putative [Theobroma cacao]	rcu:RCOM_0734760//K11982//RNF115_126//EC 6.3.2.19//E3 ubiquitin-protein ligase RNF115/126	Genetic Information Processing	Folding, Sorting and Degradation	Ubiquitin system	IPR001841; Zinc finger, RING-type//IPR010543; Domain of unknown function DUF1117//IPR013083; Zinc finger, RING/FYVE/PHD-type
Ghi.3583.3.A1_at	Gorai.011G087800.1	Yes			4.78565	0	4.6674	0	4.89457	0	gi|508710981|gb|EOY02878.1|//Senescence-related gene 3 isoform 1 [Theobroma cacao]	sce:YPL110C//K06867//K06867//EC --//--	Unclassified	Poorly Characterized	General function prediction only	IPR004129; Glycerophosphoryl diester phosphodiesterase//IPR017946; PLC-like phosphodiesterase, TIM beta/alpha-barrel domain
Ghi.102.1.S1_x_at	Gorai.009G428400.1	Yes			4.92527	0	6.65349	0	4.86931	0	gi|61354279|gb|AAX44033.1|//(+)-delta-cadinene synthase [Gossypium hirsutum]	rcu:RCOM_1574190//K12929//E4.2.3.8//EC 4.2.3.8//casbene synthase	Metabolism	Metabolism of Terpenoids and Polyketides	Diterpenoid biosynthesis	IPR001906; Terpene synthase-like//IPR005630; Terpene synthase, metal-binding domain//IPR008930; Terpenoid cylases/protein prenyltransferase alpha-alpha toroid//IPR008949; Terpenoid synthase
Ghi.5304.1.A1_at	Gorai.010G013600.1	Yes					4.04062	0	4.85826	0	gi|255538510|ref|XP_002510320.1|//cytochrome P450, putative [Ricinus communis]	rcu:RCOM_1593180//K01723//AOS//EC 4.2.1.92//hydroperoxide dehydratase	Metabolism// Metabolism	Lipid Metabolism// Enzyme Families	alpha-Linolenic acid metabolism // Cytochrome P450	IPR001128; Cytochrome P450//IPR002403; Cytochrome P450, E-class, group IV
Gra.1614.2.S1_x_at	Gorai.006G105200.1	Yes			4.57998	0	3.64616	0.0116627	4.81696	0	gi|383932352|gb|AFH57273.1|//asparagine synthetase [Gossypium hirsutum]	vvi:100241610//K01953//E6.3.5.4, asnB//EC 6.3.5.4//asparagine synthase (glutamine-hydrolysing)	Metabolism// Metabolism// Metabolism	Energy Metabolism// Amino Acid Metabolism// Enzyme Families	Nitrogen metabolism // Alanine, aspartate and glutamate metabolism // Peptidases	IPR001962; Asparagine synthase//IPR006426; Asparagine synthase, glutamine-hydrolyzing//IPR014729; Rossmann-like alpha/beta/alpha sandwich fold//IPR017932; Glutamine amidotransferase, type II
GhiAffx.59715.1.S1_at	Gorai.001G019100.1	Yes	6.62165	0	3.8271	0	3.5496	0	4.78697	0	gi|224088649|ref|XP_002308508.1|//AP2/ERF domain-containing transcription factor [Populus trichocarpa]	ath:AT1G01250//K09286//EREBP//EC --//EREBP-like factor	Genetic Information Processing	Transcription	Transcription factors	IPR001471; AP2/ERF domain//IPR016177; DNA-binding, integrase-type
Ghi.1074.1.S1_s_at	Gorai.002G132600.1	Yes							4.77977	0	gi|508723853|gb|EOY15750.1|//Salt tolerance zinc finger, putative [Theobroma cacao]	NA	NA	NA	NA	IPR007087; Zinc finger, C2H2//IPR013087; Zinc finger, C2H2-type/integrase, DNA-binding//IPR015880; Zinc finger, C2H2-like
GraAffx.2384.1.S1_x_at	Gorai.007G250000.1	Yes							4.77035	0	gi|508718464|gb|EOY10361.1|//Uncharacterized protein isoform 2 [Theobroma cacao]	NA	NA	NA	NA	NA
Ghi.760.2.S1_at	Gorai.013G240000.1	Yes							4.75827	0	gi|470113512|ref|XP_004292967.1|//PREDICTED: gibberellin 3-beta-dioxygenase 3-like [Fragaria vesca subsp. vesca]					IPR005123; Oxoglutarate/iron-dependent oxygenase
Ghi.9102.1.S1_at	Gorai.005G023800.1	Yes	3.28126	0.0159752	4.33328	0	4.85974	0	4.75184	0	gi|508713198|gb|EOY05095.1|//FAD-binding Berberine family protein [Theobroma cacao]					IPR006094; FAD linked oxidase, N-terminal//IPR012951; Berberine/berberine-like//IPR016166; FAD-binding, type 2//IPR016168; FAD-linked oxidase, FAD-binding, subdomain 2
Ghi.9939.2.S1_at		Yes	3.81063	0			3.1484	0.0116627	4.70105	0
GhiAffx.21099.1.S1_at	Gorai.004G145800.1	Yes	4.90023	0	3.89129	0	3.85228	0	4.68628	0	gi|508703469|gb|EOX95365.1|//Myb domain protein 2, putative [Theobroma cacao]	rcu:RCOM_1345780//K09422//MYBP//EC --//myb proto-oncogene protein, plant	Genetic Information Processing	Transcription	Transcription factors	IPR001005; SANT/Myb domain//IPR009057; Homeodomain-like//IPR015495; Myb transcription factor//IPR017930; Myb domain, DNA-binding
Ghi.6732.1.S1_at	Gorai.012G181000.1	Yes	2.13213	0	3.23994	0			4.62642	0	gi|508709006|gb|EOY00903.1|//Mediator of RNA polymerase II transcription subunit 18, putative [Theobroma cacao]	NA	NA	NA	NA	NA
Ghi.3220.1.S1_at	Gorai.006G157600.1	Yes	3.27695	0.013958	2.84771	0.0196217	3.8261	0.0116627	4.60981	0	gi|508716235|gb|EOY08132.1|//Uncharacterized protein TCM_022468 [Theobroma cacao]	NA	NA	NA	NA	NA
GhiAffx.21532.1.S1_at	Gorai.009G125900.1	Yes	3.47773	0	4.81631	0	4.66298	0	4.55364	0	gi|508778709|gb|EOY25965.1|//Uncharacterized protein TCM_027333 [Theobroma cacao]	NA	NA	NA	NA	IPR004158; Protein of unknown function DUF247, plant
Ghi.3282.1.A1_x_at	Gorai.010G090600.1	Yes	4.67921	0	4.29212	0	4.38957	0	4.54513	0	gi|508782957|gb|EOY30213.1|//Jasmonate-zim-domain protein 1, putative [Theobroma cacao]	vvi:100254231//K13464//JAZ//EC --//jasmonate ZIM domain-containing protein	Environmental Information Processing// Organismal Systems	Signal Transduction// Environmental Adaptation	Plant hormone signal transduction // Plant-pathogen interaction	IPR010399; Tify//IPR018467; CO/COL/TOC1, conserved site
Ghi.3399.2.S1_at	Gorai.011G288100.1	Yes	3.14884	0	2.85503	0	3.85707	0	4.53507	0	gi|508725877|gb|EOY17774.1|//CRINKLY4 related 3, putative [Theobroma cacao]	ath:AT3G59420//K00924//E2.7.1.-//EC --//--	Unclassified	Cellular Processes and Signaling	Signal transduction mechanisms	IPR000719; Protein kinase, catalytic domain//IPR002290; Serine/threonine- / dual-specificity protein kinase, catalytic domain//IPR008271; Serine/threonine-protein kinase, active site//IPR009091; Regulator of chromosome condensation/beta-lactamase-inhibit
Ghi.6564.1.S1_at	Gorai.006G168000.1	Yes							4.51849	0	gi|508715891|gb|EOY07788.1|//Peroxidase superfamily protein [Theobroma cacao]	vvi:100256842//K00430//E1.11.1.7//EC 1.11.1.7//peroxidase	Metabolism// Metabolism// Metabolism	Energy Metabolism// Amino Acid Metabolism// Biosynthesis of Other Secondary Metabolites	Methane metabolism // Phenylalanine metabolism // Phenylpropanoid biosynthesis	IPR000823; Plant peroxidase//IPR002016; Haem peroxidase, plant/fungal/bacterial//IPR010255; Haem peroxidase
GhiAffx.41214.1.A1_at	Gorai.007G123300.1	Yes	4.4081	0	3.69089	0	4.25487	0	4.49987	0	gi|508703343|gb|EOX95239.1|//Uncharacterized protein TCM_004789 [Theobroma cacao]	NA	NA	NA	NA	IPR025322; Protein of unknown function DUF4228
Ghi.9198.2.S1_at	Gorai.007G068500.1	Yes	4.07915	0	2.44397	0	4.91351	0	4.49532	0	gi|508702259|gb|EOX94155.1|//Chromatin assembly factor 1 subunit A, putative [Theobroma cacao]	NA	NA	NA	NA	IPR025322; Protein of unknown function DUF4228
Ghi.8366.1.S1_s_at	Gorai.006G125400.1	Yes	2.63141	0.0159752					4.48894	0	gi|508785570|gb|EOY32826.1|//F-box family protein, putative [Theobroma cacao]	NA	NA	NA	NA	IPR001810; F-box domain, cyclin-like
GbaAffx.198.1.S1_at	Gorai.005G049700.1	Yes			2.05242	0	3.25785	0	4.46886	0	gi|45644504|gb|AAS73002.1|//proline-rich protein [Gossypium barbadense]	NA	NA	NA	NA	NA
Ghi.4466.1.S1_a_at	Gorai.011G081900.1	Yes			4.40257	0	3.70856	0	4.45768	0	gi|508779235|gb|EOY26491.1|//Lactoylglutathione lyase / glyoxalase I family protein [Theobroma cacao]					NA
GhiAffx.40107.1.S1_s_at	Gorai.005G080700.1	Yes	3.59578	0					4.41912	0	gi|508724770|gb|EOY16667.1|//Plant U-box 29, putative [Theobroma cacao]	NA	NA	NA	NA	IPR003613; U box domain//IPR011989; Armadillo-like helical//IPR013083; Zinc finger, RING/FYVE/PHD-type//IPR016024; Armadillo-type fold
Ghi.1920.1.S1_s_at	Gorai.001G121500.1	Yes					3.44556	0.0116627	4.39172	0	gi|502145758|ref|XP_004506164.1|//PREDICTED: zinc finger A20 and AN1 domain-containing stress-associated protein 3-like [Cicer arietinum]	hmg:100206880//K12163//ANUBL1//EC --//AN1-type zinc finger and ubiquitin domain-containing protein 1	Genetic Information Processing	Folding, Sorting and Degradation	Ubiquitin system	IPR000058; Zinc finger, AN1-type//IPR002653; Zinc finger, A20-type
GhiAffx.3411.1.A1_at	Gorai.013G265200.1	Yes	3.20234	0	2.95898	0	3.26511	0	4.38399	0	gi|508786880|gb|EOY34136.1|//C2H2 and C2HC zinc fingers superfamily protein, putative [Theobroma cacao]	NA	NA	NA	NA	IPR007087; Zinc finger, C2H2//IPR015880; Zinc finger, C2H2-like
Ghi.2169.1.A1_at	Gorai.001G273800.1	Yes	2.84987	0.0159752	2.95539	0	3.33833	0.0116627	4.37636	0	gi|508711009|gb|EOY02906.1|//GRAM domain family protein [Theobroma cacao]	NA	NA	NA	NA	IPR004182; GRAM
Ghi.6765.1.A1_at	Gorai.013G230200.1	Yes	4.43521	0	2.38275	0	5.39421	0	4.36838	0	gi|508712846|gb|EOY04743.1|//Uncharacterized protein TCM_019929 [Theobroma cacao]	pfh:PFHG_02288//K10601//SYVN1, HRD1//EC 6.3.2.19//E3 ubiquitin-protein ligase synoviolin	Genetic Information Processing// Genetic Information Processing// Genetic Information Processing	Folding, Sorting and Degradation// Folding, Sorting and Degradation// Folding, Sorting and Degradation	Protein processing in endoplasmic reticulum // Ubiquitin mediated proteolysis // Ubiquitin system	IPR001841; Zinc finger, RING-type//IPR013083; Zinc finger, RING/FYVE/PHD-type
Ghi.5031.1.A1_at	Gorai.003G041400.1	Yes	3.74725	0	2.86935	0	3.68721	0	4.34811	0	gi|508700122|gb|EOX92018.1|//Uncharacterized protein TCM_001041 [Theobroma cacao]	NA	NA	NA	NA	IPR008004; Uncharacterised protein family UPF0503
Ghi.2559.1.S1_s_at	Gorai.006G230300.1	Yes	5.65469	0	3.78509	0	3.14498	0	4.31684	0	gi|508712832|gb|EOY04729.1|//Carrot EP3-3 chitinase [Theobroma cacao]	vvi:100245803//K01183//E3.2.1.14//EC 3.2.1.14//chitinase	Metabolism	Carbohydrate Metabolism	Amino sugar and nucleotide sugar metabolism	IPR000726; Glycoside hydrolase, family 19, catalytic//IPR001002; Chitin-binding, type 1//IPR016283; Glycoside hydrolase, family 19//IPR018371; Chitin-binding, type 1, conserved site//IPR023346; Lysozyme-like domain
Ghi.6676.1.S1_s_at	Gorai.001G259200.1	Yes	3.85049	0.013958			3.83482	0.0116627	4.31091	0	gi|508710393|gb|EOY02290.1|//Zinc finger family protein [Theobroma cacao]	hsa:79752//K07059//K07059//EC --//--	Unclassified	Poorly Characterized	General function prediction only	IPR000058; Zinc finger, AN1-type
Ghi.6693.1.A1_at	Gorai.006G060300.1	Yes	4.67721	0	5.03953	0	5.78594	0	4.28335	0	gi|508773790|gb|EOY21046.1|//Myb domain protein 62, putative [Theobroma cacao]	pop:POPTR_661734//K09422//MYBP//EC --//myb proto-oncogene protein, plant	Genetic Information Processing	Transcription	Transcription factors	IPR001005; SANT/Myb domain//IPR001345; Phosphoglycerate/bisphosphoglycerate mutase, active site//IPR009057; Homeodomain-like//IPR015495; Myb transcription factor//IPR017930; Myb domain, DNA-binding
Ghi.1092.1.A1_x_at	Gorai.013G226800.1	Yes							4.2695	0	gi|224085922|ref|XP_002307739.1|//predicted protein [Populus trichocarpa]	NA	NA	NA	NA	NA
Ghi.6500.1.S1_at	Gorai.004G244400.1	Yes	3.31972	0.0284559	5.71683	0	3.7157	0	4.2548	0	gi|255568914|ref|XP_002525427.1|//glutamate dehydrogenase, putative [Ricinus communis]	rcu:RCOM_1121650//K00261//E1.4.1.3//EC 1.4.1.3//glutamate dehydrogenase (NAD(P)+)	Metabolism// Metabolism// Metabolism// Metabolism// Organismal Systems	Energy Metabolism// Amino Acid Metabolism// Amino Acid Metabolism// Metabolism of Other Amino Acids// Excretory System	Nitrogen metabolism // Alanine, aspartate and glutamate metabolism // Arginine and proline metabolism // D-Glutamine and D-glutamate metabolism // Proximal tubule bicarbonate reclamation	IPR006095; Glutamate/phenylalanine/leucine/valine dehydrogenase//IPR006096; Glutamate/phenylalanine/leucine/valine dehydrogenase, C-terminal//IPR006097; Glutamate/phenylalanine/leucine/valine dehydrogenase, dimerisation domain//IPR014362; Glutamate dehydr
GhiAffx.25508.1.S1_at	Gorai.008G075600.1	Yes	5.8689	0	5.37455	0			4.23803	0	gi|508699504|gb|EOX91400.1|//AP2/ERF domain-containing transcription factor-like protein [Theobroma cacao]	pop:POPTR_571923//K09286//EREBP//EC --//EREBP-like factor	Genetic Information Processing	Transcription	Transcription factors	IPR001471; AP2/ERF domain//IPR016177; DNA-binding, integrase-type
Ghi.10443.1.A1_s_at	Gorai.010G093500.1	Yes	2.68066	0.0159752			2.59094	0.0116627	4.23148	0
GhiAffx.12890.1.S1_at	Gorai.002G234800.1	Yes							4.22609	0	gi|508716595|gb|EOY08492.1|//Plant U-box 23 [Theobroma cacao]	NA	NA	NA	NA	IPR003613; U box domain//IPR011989; Armadillo-like helical//IPR013083; Zinc finger, RING/FYVE/PHD-type//IPR016024; Armadillo-type fold
GhiAffx.2041.1.A1_s_at	Gorai.008G295000.1	Yes	3.5784	0.0284559	3.73164	0	3.43879	0.0116627	4.21732	0	gi|508773454|gb|EOY20710.1|//Carbonic anhydrase 2, CA2 [Theobroma cacao]	pop:POPTR_575155//K01673//cynT, can//EC 4.2.1.1//carbonic anhydrase	Metabolism	Energy Metabolism	Nitrogen metabolism	IPR001765; Carbonic anhydrase//IPR015892; Carbonic anhydrase, prokaryotic-like, conserved site
Ghi.8104.1.S1_at	Gorai.009G361800.1	Yes	2.45538	0.0416615	4.17586	0	3.59708	0.0116627	4.21268	0	gi|5453379|gb|AAD43561.1|AF155124_1//bacterial-induced peroxidase precursor [Gossypium hirsutum]	rcu:RCOM_0688840//K00430//E1.11.1.7//EC 1.11.1.7//peroxidase	Metabolism// Metabolism// Metabolism	Energy Metabolism// Amino Acid Metabolism// Biosynthesis of Other Secondary Metabolites	Methane metabolism // Phenylalanine metabolism // Phenylpropanoid biosynthesis	IPR000823; Plant peroxidase//IPR002016; Haem peroxidase, plant/fungal/bacterial//IPR010255; Haem peroxidase//IPR019793; Peroxidases heam-ligand binding site//IPR019794; Peroxidase, active site
Ghi.807.1.S1_s_at	Gorai.013G050100.1	Yes	1.74924	0.0284559					4.20132	0	gi|508706560|gb|EOX98456.1|//Zinc-finger DNA binding protein, putative [Theobroma cacao]	NA	NA	NA	NA	IPR007087; Zinc finger, C2H2//IPR015880; Zinc finger, C2H2-like
Ghi.1760.1.S1_at	Gorai.002G239800.1	Yes	4.91664	0	4.57418	0	4.74818	0	4.18874	0	gi|508716358|gb|EOY08255.1|//Uncharacterized protein TCM_022601 [Theobroma cacao]	NA	NA	NA	NA	IPR025322; Protein of unknown function DUF4228
Ghi.9198.3.S1_s_at	Gorai.007G068500.1	Yes	4.50688	0	2.46961	0.035631	4.89256	0	4.13725	0	gi|508702259|gb|EOX94155.1|//Chromatin assembly factor 1 subunit A, putative [Theobroma cacao]	NA	NA	NA	NA	IPR025322; Protein of unknown function DUF4228
GbaAffx.198.1.S1_x_at	Gorai.005G049700.1	Yes			2.83836	0	3.09407	0	4.13682	0	gi|45644504|gb|AAS73002.1|//proline-rich protein [Gossypium barbadense]	NA	NA	NA	NA	NA
Ghi.6808.1.S1_s_at	Gorai.002G067600.1	Yes	2.23584	0.0159752					4.1326	0	gi|55419650|gb|AAV51938.1|//AP2/EREBP transcription factor ERF-1 [Gossypium hirsutum]	ath:AT3G15210//K09286//EREBP//EC --//EREBP-like factor	Genetic Information Processing	Transcription	Transcription factors	IPR001471; AP2/ERF domain//IPR016177; DNA-binding, integrase-type
Ghi.3135.1.S1_at	Gorai.013G013900.1	Yes	2.64738	0			3.39015	0.0116627	4.13258	0	gi|508725627|gb|EOY17524.1|//Nitrate transporter 1.5 [Theobroma cacao]	ppp:PHYPADRAFT_134814//K14638//NA//NA//NA	NA	NA	NA	IPR000109; Oligopeptide transporter//IPR016196; Major facilitator superfamily domain, general substrate transporter
GhiAffx.63620.1.S1_at	Gorai.005G173700.1	Yes	3.59324	0.0416615					4.12773	0	gi|508708872|gb|EOY00769.1|//Uncharacterized protein TCM_010689 [Theobroma cacao]	rcu:RCOM_1750330//K13456//RIN4//EC --//RPM1-interacting protein 4	Organismal Systems	Environmental Adaptation	Plant-pathogen interaction	IPR008700; Pathogenic type III effector avirulence factor Avr cleavage site
GhiAffx.44441.1.A1_s_at	Gorai.004G081800.1	Yes	3.65978	0	2.73687	0	3.93995	0.0116627	4.12658	0	gi|356500210|ref|XP_003518926.1|//PREDICTED: basic 7S globulin-like [Glycine max]	NA	NA	NA	NA	IPR001461; Peptidase A1//IPR009007; Peptidase aspartic, catalytic//IPR021109; Peptidase aspartic
Gra.1036.1.A1_s_at	Gorai.006G125400.1	Yes	3.12351	0.013958			3.25618	0.0116627	4.1174	0	gi|508785570|gb|EOY32826.1|//F-box family protein, putative [Theobroma cacao]	NA	NA	NA	NA	IPR001810; F-box domain, cyclin-like
Ghi.3743.1.A1_at	Gorai.009G124000.1	Yes	4.74346	0	3.75945	0	5.07142	0	4.11659	0	gi|508778796|gb|EOY26052.1|//WRKY DNA-binding protein 40, putative isoform 1 [Theobroma cacao]	sbi:SORBI_09g023270//K13424//WRKY33//EC --//WRKY transcription factor 33	Genetic Information Processing// Organismal Systems	Transcription// Environmental Adaptation	Transcription factors // Plant-pathogen interaction	IPR003657; DNA-binding WRKY
Ghi.1033.1.A1_at	Gorai.004G251200.1	Yes	4.19257	0	1.98815	0.035631	5.12035	0.0116627	4.11248	0	gi|508718646|gb|EOY10543.1|//Caffeic acid 3-O-methyltransferase 1 isoform 1 [Theobroma cacao]	vvi:100258977//K05279//E2.1.1.76//EC 2.1.1.76//flavonol 3-O-methyltransferase	Metabolism	Biosynthesis of Other Secondary Metabolites	Flavone and flavonol biosynthesis	IPR001077; O-methyltransferase, family 2//IPR011991; Winged helix-turn-helix transcription repressor DNA-binding//IPR012967; Plant methyltransferase dimerisation//IPR016461; O-methyltransferase, COMT, eukaryota
Gra.2963.1.S1_at	Gorai.004G173100.1	Yes	1.85351	0.0159752			3.17633	0.0116627	4.10841	0	gi|508716114|gb|EOY08011.1|//Don-glucosyltransferase 1, putative [Theobroma cacao]	ath:AT2G36800//K13496//UGT73C//EC 2.4.1.-//UDP-glucosyl transferase 73C	Metabolism	Glycan Biosynthesis and Metabolism	Glycosyltransferases	IPR002213; UDP-glucuronosyl/UDP-glucosyltransferase
Ghi.9953.2.S1_at	Gorai.008G253300.1	Yes	4.62216	0			4.16491	0	4.1037	0	gi|508777723|gb|EOY24979.1|//WRKY family transcription factor, putative isoform 1 [Theobroma cacao]	rcu:RCOM_1689100//K13426//WRKY29//EC --//WRKY transcription factor 29	Genetic Information Processing// Organismal Systems	Transcription// Environmental Adaptation	Transcription factors // Plant-pathogen interaction	IPR003657; DNA-binding WRKY
Ghi.6822.1.S1_s_at	Gorai.013G181400.1	Yes	2.7217	0			3.37875	0	4.08052	0	gi|508718166|gb|EOY10063.1|//UDP-glycosyltransferase 73C5 [Theobroma cacao]	ath:AT2G36780//K13496//UGT73C//EC 2.4.1.-//UDP-glucosyl transferase 73C	Metabolism	Glycan Biosynthesis and Metabolism	Glycosyltransferases	IPR002213; UDP-glucuronosyl/UDP-glucosyltransferase
GhiAffx.60504.1.A1_s_at	Gorai.007G229000.1	Yes	4.24886	0	5.00686	0	3.07996	0	4.07073	0	gi|508699925|gb|EOX91821.1|//Basic helix-loop-helix DNA-binding superfamily protein, putative [Theobroma cacao]	pop:POPTR_676550//K13422//MYC2//EC --//transcription factor MYC2	Genetic Information Processing// Environmental Information Processing// Organismal Systems	Transcription// Signal Transduction// Environmental Adaptation	Transcription factors // Plant hormone signal transduction // Plant-pathogen interaction	IPR011598; Helix-loop-helix DNA-binding
Ghi.1402.2.S1_at	Gorai.003G090500.1	Yes					4.41562	0	4.07014	0	gi|508717290|gb|EOY09187.1|//JHL06B08.8 protein [Theobroma cacao]	NA	NA	NA	NA	IPR007657; Glycosyltransferase AER61, uncharacterised
Ghi.4948.1.A1_at	Gorai.008G120600.1	Yes							4.06306	0	gi|508704007|gb|EOX95903.1|//Zinc finger protein, putative [Theobroma cacao]	bfo:BRAFLDRAFT_124262//K13201//TIA1, TIAL1//EC --//nucleolysin TIA-1/TIAR	Genetic Information Processing	Transcription	Spliceosome	IPR001841; Zinc finger, RING-type//IPR011016; Zinc finger, RING-CH-type//IPR013083; Zinc finger, RING/FYVE/PHD-type
GhiAffx.1589.46.S1_s_at	Gorai.011G060400.1	Yes	5.18912	0	2.89584	0	3.42343	0	4.05141	0	gi|508780012|gb|EOY27268.1|//Lipoxygenase 3 [Theobroma cacao]	pop:POPTR_828417//K00454//E1.13.11.12//EC 1.13.11.12//lipoxygenase	Metabolism// Metabolism	Lipid Metabolism// Lipid Metabolism	Linoleic acid metabolism // alpha-Linolenic acid metabolism	IPR000907; Lipoxygenase//IPR001024; Lipoxygenase, LH2//IPR001246; Lipoxygenase, plant//IPR008976; Lipase/lipooxygenase, PLAT/LH2//IPR013819; Lipoxygenase, C-terminal//IPR020833; Lipoxygenase, iron binding site//IPR020834; Lipoxygenase, conserved site
Ghi.5780.1.S1_s_at	Gorai.005G049700.1	Yes			3.13567	0	2.61473	0	4.03665	0	gi|45644504|gb|AAS73002.1|//proline-rich protein [Gossypium barbadense]	NA	NA	NA	NA	NA
Ghi.4850.1.A1_x_at	Gorai.011G254800.1	Yes					2.99327	0.0116627	4.02194	0	gi|55139090|gb|AAV41233.1|//putative 21 kDa trypsin inhibitor [Theobroma bicolor]	NA	NA	NA	NA	IPR002160; Proteinase inhibitor I3, Kunitz legume//IPR011065; Kunitz inhibitor ST1-like
Ghi.9405.1.A1_at	Gorai.011G063000.1	Yes	4.58967	0	3.90222	0	3.59469	0	4.01843	0	gi|508779922|gb|EOY27178.1|//Hydroxyproline-rich glycoprotein family protein, putative [Theobroma cacao]	NA	NA	NA	NA	IPR008480; Protein of unknown function DUF761, plant
GhiAffx.29764.1.S1_at	Gorai.003G145700.1	Yes							4.01391	0	gi|508787228|gb|EOY34484.1|//Xyloglucan endotransglucosylase/hydrolase protein 32 isoform 1 [Theobroma cacao]	rcu:RCOM_0474040//K08235//E2.4.1.207//EC 2.4.1.207//xyloglucan:xyloglucosyl transferase	Unclassified	Metabolism	Others	IPR000757; Glycoside hydrolase, family 16//IPR008985; Concanavalin A-like lectin/glucanase//IPR010713; Xyloglucan endo-transglycosylase, C-terminal//IPR013320; Concanavalin A-like lectin/glucanase, subgroup//IPR016455; Xyloglucan endotransglucosylase/hydr
Ghi.3502.1.A1_at	Gorai.007G200200.1	Yes					3.12471	0.0116627	4.00964	0	gi|508699086|gb|EOX90982.1|//P-loop containing nucleoside triphosphate hydrolases superfamily protein isoform 1 [Theobroma cacao]	pop:POPTR_563200//K08900//BCS1//EC --//mitochondrial chaperone BCS1	Unclassified	Genetic Information Processing	Others	IPR003593; AAA+ ATPase domain//IPR003959; ATPase, AAA-type, core//IPR003960; ATPase, AAA-type, conserved site
GhiAffx.5925.1.S1_at	Gorai.008G117300.1	Yes					3.59756	0.0116627	3.98985	0	gi|508704166|gb|EOX96062.1|//BON association protein 2, putative [Theobroma cacao]	NA	NA	NA	NA	IPR000008; C2 calcium-dependent membrane targeting//IPR008973; C2 calcium/lipid-binding domain, CaLB
Ghi.6884.1.A1_at	Gorai.003G041400.1	Yes	2.97481	0	2.57309	0	3.6702	0	3.98269	0	gi|508700122|gb|EOX92018.1|//Uncharacterized protein TCM_001041 [Theobroma cacao]	NA	NA	NA	NA	IPR008004; Uncharacterised protein family UPF0503
Ghi.10312.1.S1_at	Gorai.010G003200.1	Yes	3.96969	0	5.59038	0	4.10585	0	3.96936	0	gi|508723152|gb|EOY15049.1|//Pathogenesis-related thaumatin superfamily protein [Theobroma cacao]	cci:CC1G_15556//K13939//FOL1//EC 4.1.2.25 2.7.6.3 2.5.1.15//dihydroneopterin aldolase / 2-amino-4-hydroxy-6-hydroxymethyldihydropteridine diphosphokinase / dihydropteroate synthase	Metabolism	Metabolism of Cofactors and Vitamins	Folate biosynthesis	IPR001938; Thaumatin, pathogenesis-related//IPR017949; Thaumatin, conserved site
Ghi.1739.3.S1_s_at	Gorai.011G060400.1	Yes	4.35881	0	3.0089	0	3.50935	0	3.96792	0	gi|508780012|gb|EOY27268.1|//Lipoxygenase 3 [Theobroma cacao]	pop:POPTR_828417//K00454//E1.13.11.12//EC 1.13.11.12//lipoxygenase	Metabolism// Metabolism	Lipid Metabolism// Lipid Metabolism	Linoleic acid metabolism // alpha-Linolenic acid metabolism	IPR000907; Lipoxygenase//IPR001024; Lipoxygenase, LH2//IPR001246; Lipoxygenase, plant//IPR008976; Lipase/lipooxygenase, PLAT/LH2//IPR013819; Lipoxygenase, C-terminal//IPR020833; Lipoxygenase, iron binding site//IPR020834; Lipoxygenase, conserved site
Ghi.6875.2.S1_at	Gorai.013G030100.1	Yes	3.79145	0			3.26934	0	3.96595	0	gi|508709426|gb|EOY01323.1|//ARM repeat superfamily protein, putative [Theobroma cacao]	NA	NA	NA	NA	IPR003613; U box domain//IPR011989; Armadillo-like helical//IPR013083; Zinc finger, RING/FYVE/PHD-type//IPR016024; Armadillo-type fold
Ghi.9198.2.A1_s_at	Gorai.007G068500.1	Yes	3.98338	0	2.22999	0.0196217	4.73638	0	3.96259	0	gi|508702259|gb|EOX94155.1|//Chromatin assembly factor 1 subunit A, putative [Theobroma cacao]	NA	NA	NA	NA	IPR025322; Protein of unknown function DUF4228
GhiAffx.15786.1.S1_s_at	Gorai.005G234200.1	Yes	4.39183	0	5.49935	0	4.92922	0	3.9504	0	gi|508706505|gb|EOX98401.1|//Auxin-responsive GH3 family protein [Theobroma cacao]	pop:POPTR_821271//K14487//GH3//EC --//auxin responsive GH3 gene family	Environmental Information Processing	Signal Transduction	Plant hormone signal transduction	IPR004993; GH3 auxin-responsive promoter
Ghi.1889.1.S1_at	Gorai.007G123600.1	Yes	4.05254	0	4.36222	0	3.85622	0	3.93786	0	gi|508703333|gb|EOX95229.1|//Alpha/beta-Hydrolases superfamily protein [Theobroma cacao]	NA	NA	NA	NA	IPR002921; Lipase, class 3
Ghi.1127.2.A1_x_at	Gorai.009G006400.1	Yes							3.93588	0	gi|508714788|gb|EOY06685.1|//Xyloglucan endotransglucosylase/hydrolase family protein [Theobroma cacao]	pop:POPTR_1106810//K08235//E2.4.1.207//EC 2.4.1.207//xyloglucan:xyloglucosyl transferase	Unclassified	Metabolism	Others	IPR000757; Glycoside hydrolase, family 16//IPR008263; Glycoside hydrolase, family 16, active site//IPR008985; Concanavalin A-like lectin/glucanase//IPR010713; Xyloglucan endo-transglycosylase, C-terminal//IPR013320; Concanavalin A-like lectin/glucanase, s
Ghi.6822.1.A1_s_at	Gorai.013G181400.1	Yes	2.49508	0	4.36609	0	4.10395	0	3.93539	0	gi|508718166|gb|EOY10063.1|//UDP-glycosyltransferase 73C5 [Theobroma cacao]	ath:AT2G36780//K13496//UGT73C//EC 2.4.1.-//UDP-glucosyl transferase 73C	Metabolism	Glycan Biosynthesis and Metabolism	Glycosyltransferases	IPR002213; UDP-glucuronosyl/UDP-glucosyltransferase
GhiAffx.12968.1.S1_at	Gorai.006G183100.1	Yes	3.65558	0	4.07138	0	3.36443	0	3.9061	0	gi|508715282|gb|EOY07179.1|//Uncharacterized protein TCM_021678 [Theobroma cacao]	NA	NA	NA	NA	NA
Ghi.1999.1.A1_s_at	Gorai.005G232300.1	Yes	2.65864	0			3.30724	0	3.89511	0	gi|508706560|gb|EOX98456.1|//Zinc-finger DNA binding protein, putative [Theobroma cacao]	NA	NA	NA	NA	IPR007087; Zinc finger, C2H2//IPR015880; Zinc finger, C2H2-like
GhiAffx.50849.1.S1_at	Gorai.011G201000.1	Yes	4.73402	0	3.2211	0	3.50666	0	3.89415	0	gi|508714858|gb|EOY06755.1|//Ca2+-binding protein 1 [Theobroma cacao]	nve:NEMVE_v1g220271//K13448//CML//EC --//calcium-binding protein CML	Organismal Systems	Environmental Adaptation	Plant-pathogen interaction	IPR002048; Calcium-binding EF-hand//IPR011992; EF-hand-like domain//IPR018247; EF-Hand 1, calcium-binding site//IPR018249; EF-HAND 2
Gra.623.2.S1_s_at	Gorai.005G113400.1	Yes	4.33362	0.0159752					3.89167	0	gi|508714788|gb|EOY06685.1|//Xyloglucan endotransglucosylase/hydrolase family protein [Theobroma cacao]	rcu:RCOM_1630030//K08235//E2.4.1.207//EC 2.4.1.207//xyloglucan:xyloglucosyl transferase	Unclassified	Metabolism	Others	IPR000757; Glycoside hydrolase, family 16//IPR008263; Glycoside hydrolase, family 16, active site//IPR008985; Concanavalin A-like lectin/glucanase//IPR010713; Xyloglucan endo-transglycosylase, C-terminal//IPR013320; Concanavalin A-like lectin/glucanase, s
Ghi.4318.2.A1_s_at	Gorai.005G234200.1	Yes	4.44818	0	5.51349	0	4.96814	0	3.88617	0	gi|508706505|gb|EOX98401.1|//Auxin-responsive GH3 family protein [Theobroma cacao]	pop:POPTR_821271//K14487//GH3//EC --//auxin responsive GH3 gene family	Environmental Information Processing	Signal Transduction	Plant hormone signal transduction	IPR004993; GH3 auxin-responsive promoter
Ghi.1436.1.S1_at	Gorai.006G105200.1	Yes			3.08129	0	3.06755	0.0116627	3.88121	0	gi|383932352|gb|AFH57273.1|//asparagine synthetase [Gossypium hirsutum]	vvi:100241610//K01953//E6.3.5.4, asnB//EC 6.3.5.4//asparagine synthase (glutamine-hydrolysing)	Metabolism// Metabolism// Metabolism	Energy Metabolism// Amino Acid Metabolism// Enzyme Families	Nitrogen metabolism // Alanine, aspartate and glutamate metabolism // Peptidases	IPR001962; Asparagine synthase//IPR006426; Asparagine synthase, glutamine-hydrolyzing//IPR014729; Rossmann-like alpha/beta/alpha sandwich fold//IPR017932; Glutamine amidotransferase, type II
Ghi.10001.1.A1_at	Gorai.009G274700.1	Yes	4.09783	0	4.317	0	3.0967	0.0116627	3.85388	0	gi|508722754|gb|EOY14651.1|//Allene oxide synthase [Theobroma cacao]	pop:POPTR_644172//K01723//AOS//EC 4.2.1.92//hydroperoxide dehydratase	Metabolism// Metabolism	Lipid Metabolism// Enzyme Families	alpha-Linolenic acid metabolism // Cytochrome P450	IPR001128; Cytochrome P450//IPR002403; Cytochrome P450, E-class, group IV
GhiAffx.44148.1.S1_at	Gorai.003G048800.1	Yes	5.85675	0	4.23439	0	3.44762	0	3.8431	0	gi|508700450|gb|EOX92346.1|//Integrase-type DNA-binding superfamily protein, putative [Theobroma cacao]	rcu:RCOM_0043760//K09286//EREBP//EC --//EREBP-like factor	Genetic Information Processing	Transcription	Transcription factors	IPR001471; AP2/ERF domain//IPR016177; DNA-binding, integrase-type
Ghi.4731.1.A1_at		Yes	3.83685	0	1.60494	0.035631	3.46426	0	3.81582	0
Gra.3000.1.S1_at	Gorai.013G181400.1	Yes	2.6026	0	4.39715	0	4.01903	0	3.81371	0	gi|508718166|gb|EOY10063.1|//UDP-glycosyltransferase 73C5 [Theobroma cacao]	ath:AT2G36780//K13496//UGT73C//EC 2.4.1.-//UDP-glucosyl transferase 73C	Metabolism	Glycan Biosynthesis and Metabolism	Glycosyltransferases	IPR002213; UDP-glucuronosyl/UDP-glucosyltransferase
Ghi.8390.2.S1_x_at	Gorai.011G197300.1	Yes	3.70475	0			4.65921	0.0116627	3.81309	0	gi|10505374|gb|AAG18453.1|AF305066_1//PR protein class 10 [Gossypium hirsutum]	NA	NA	NA	NA	IPR000916; Bet v I domain//IPR023393; START-like domain//IPR024949; Bet v I type allergen
Ghi.9181.1.S1_at	Gorai.009G111500.1	Yes	3.18689	0			3.50507	0	3.78839	0	gi|508787257|gb|EOY34513.1|//Phosphatase 2C family protein isoform 1 [Theobroma cacao]	sbi:SORBI_01g038410//K01090//E3.1.3.16//EC 3.1.3.16//protein phosphatase	Unclassified	Metabolism	Others	IPR000222; Protein phosphatase 2C, manganese/magnesium aspartate binding site//IPR001932; Protein phosphatase 2C-like//IPR015655; Protein phosphatase 2C
Gra.744.1.S1_s_at	Gorai.009G235400.1	Yes	2.6712	0.0416615					3.78256	0	gi|508724069|gb|EOY15966.1|//Phosphate-responsive 1 family protein [Theobroma cacao]	NA	NA	NA	NA	IPR006766; Phosphate-induced protein 1
GhiAffx.21780.1.A1_at	Gorai.005G206200.1	Yes					2.22963	0	3.77751	0	gi|508707402|gb|EOX99298.1|//Uncharacterized protein TCM_007931 [Theobroma cacao]	NA	NA	NA	NA	NA
Ghi.8366.2.S1_at	Gorai.006G125400.1	Yes	2.31099	0.0284559					3.76675	0	gi|508785570|gb|EOY32826.1|//F-box family protein, putative [Theobroma cacao]	NA	NA	NA	NA	IPR001810; F-box domain, cyclin-like
Ghi.10327.1.S1_s_at	Gorai.004G285100.1	Yes	4.11547	0	3.81355	0	3.73067	0.0116627	3.75664	0	gi|508782957|gb|EOY30213.1|//Jasmonate-zim-domain protein 1, putative [Theobroma cacao]	vvi:100254231//K13464//JAZ//EC --//jasmonate ZIM domain-containing protein	Environmental Information Processing// Organismal Systems	Signal Transduction// Environmental Adaptation	Plant hormone signal transduction // Plant-pathogen interaction	IPR010399; Tify//IPR018467; CO/COL/TOC1, conserved site
Ghi.1987.1.S1_a_at	Gorai.005G212200.1	Yes	5.53507	0	3.11913	0	3.93168	0	3.75294	0	gi|508707163|gb|EOX99059.1|//Alpha/beta-Hydrolases superfamily protein [Theobroma cacao]	NA	NA	NA	NA	IPR008547; Protein of unknown function DUF829, TMEM53
Ghi.8544.1.S1_at	Gorai.011G245400.1	Yes	1.96753	0.0284559	3.69528	0	3.74852	0	3.74428	0	gi|508726486|gb|EOY18383.1|//Alpha/beta-Hydrolases superfamily protein [Theobroma cacao]	nve:NEMVE_v1g195674//K01054//MGLL//EC 3.1.1.23//acylglycerol lipase	Metabolism// Metabolism	Lipid Metabolism// Enzyme Families	Glycerolipid metabolism // Peptidases	IPR000073; Alpha/beta hydrolase fold-1//IPR022742; Alpha/beta hydrolase, N-terminal
Ghi.9181.2.A1_at	Gorai.009G111500.1	Yes	2.88071	0.0159752			3.73973	0	3.72714	0	gi|508787257|gb|EOY34513.1|//Phosphatase 2C family protein isoform 1 [Theobroma cacao]	sbi:SORBI_01g038410//K01090//E3.1.3.16//EC 3.1.3.16//protein phosphatase	Unclassified	Metabolism	Others	IPR000222; Protein phosphatase 2C, manganese/magnesium aspartate binding site//IPR001932; Protein phosphatase 2C-like//IPR015655; Protein phosphatase 2C
Ghi.9185.1.A1_at	Gorai.009G217700.1	Yes	3.7854	0			2.80744	0	3.72683	0	gi|508723876|gb|EOY15773.1|//Cytochrome B5, n3,ATCB5-D,CB5-D [Theobroma cacao]	ani:AN3862.2//K00326//E1.6.2.2//EC 1.6.2.2//cytochrome-b5 reductase	Metabolism	Carbohydrate Metabolism	Amino sugar and nucleotide sugar metabolism	IPR001199; Cytochrome b5
Ghi.4466.2.S1_at	Gorai.011G081900.1	Yes			3.66414	0	3.10692	0.0116627	3.71802	0	gi|508779235|gb|EOY26491.1|//Lactoylglutathione lyase / glyoxalase I family protein [Theobroma cacao]					NA
Ghi.106.1.S1_s_at	Gorai.001G035600.1	Yes							3.71566	0	gi|255548822|ref|XP_002515467.1|//conserved hypothetical protein [Ricinus communis]	NA	NA	NA	NA	NA
Ghi.1436.1.A1_s_at	Gorai.006G105200.1	Yes			2.75764	0	3.02581	0.0116627	3.71138	0	gi|383932352|gb|AFH57273.1|//asparagine synthetase [Gossypium hirsutum]	vvi:100241610//K01953//E6.3.5.4, asnB//EC 6.3.5.4//asparagine synthase (glutamine-hydrolysing)	Metabolism// Metabolism// Metabolism	Energy Metabolism// Amino Acid Metabolism// Enzyme Families	Nitrogen metabolism // Alanine, aspartate and glutamate metabolism // Peptidases	IPR001962; Asparagine synthase//IPR006426; Asparagine synthase, glutamine-hydrolyzing//IPR014729; Rossmann-like alpha/beta/alpha sandwich fold//IPR017932; Glutamine amidotransferase, type II
Ghi.8388.1.S1_x_at	Gorai.012G152300.1	Yes							3.70756	0.0462812	gi|508706157|gb|EOX98053.1|//Uncharacterized protein TCM_006906 [Theobroma cacao]	NA	NA	NA	NA	IPR024489; Organ specific protein
Ghi.8085.1.S1_at	Gorai.012G163700.1	Yes	4.97781	0	3.95339	0	4.16593	0.0116627	3.70676	0	gi|62548111|gb|AAX86687.1|//non-symbiotic hemoglobin protein [Gossypium hirsutum]					IPR000971; Globin, subset//IPR001032; Leghaemoglobin//IPR009050; Globin-like//IPR012292; Globin, structural domain
Ghi.6303.1.S1_at	Gorai.006G257500.1	Yes			3.9252	0	2.37864	0.0116627	3.70485	0	gi|508714518|gb|EOY06415.1|//CASP-like protein RCOM_0679870, putative [Theobroma cacao]	NA	NA	NA	NA	IPR006459; Uncharacterised protein family UPF0497, trans-membrane plant subgroup//IPR006702; Uncharacterised protein family UPF0497, trans-membrane plant
Ghi.3084.1.A1_at	Gorai.007G260200.1	Yes							3.68995	0	gi|449277877|gb|EMC85899.1|//hypothetical protein A306_05657 [Columba livia]	NA	NA	NA	NA	NA
GhiAffx.25398.1.S1_at	Gorai.009G196100.1	Yes			3.80981	0	2.04949	0	3.67765	0	gi|508723079|gb|EOY14976.1|//Transcriptional factor B3 family protein / auxin-responsive factor AUX/IAA-related [Theobroma cacao]	rcu:RCOM_1597120//K14486//K14486, ARF//EC --//auxin response factor	Environmental Information Processing	Signal Transduction	Plant hormone signal transduction	IPR003311; AUX/IAA protein//IPR003340; B3 DNA binding domain//IPR010525; Auxin response factor//IPR011525; Aux/IAA-ARF-dimerisation//IPR015300; DNA-binding pseudobarrel domain
Ghi.4709.1.A1_at	Gorai.011G203200.1	Yes	4.31668	0	2.74747	0	3.91756	0	3.675	0	gi|508714903|gb|EOY06800.1|//Uncharacterized protein TCM_021424 [Theobroma cacao]	NA	NA	NA	NA	IPR007493; Protein of unknown function DUF538
Ghi.10074.2.A1_at	Gorai.003G146400.1	Yes					2.7465	0.0216593	3.66867	0	gi|508787257|gb|EOY34513.1|//Phosphatase 2C family protein isoform 1 [Theobroma cacao]	sbi:SORBI_01g038410//K01090//E3.1.3.16//EC 3.1.3.16//protein phosphatase	Unclassified	Metabolism	Others	IPR000222; Protein phosphatase 2C, manganese/magnesium aspartate binding site//IPR001932; Protein phosphatase 2C-like//IPR015655; Protein phosphatase 2C
Ghi.10450.1.S1_s_at	Gorai.005G198800.1	Yes	3.39592	0.0159752					3.65659	0	gi|508707645|gb|EOX99541.1|//Glutaredoxin, putative [Theobroma cacao]	rcu:RCOM_1095750//K03676//grxC, GLRX, GLRX2//EC --//glutaredoxin 3	Genetic Information Processing	Folding, Sorting and Degradation	Chaperones and folding catalysts	IPR002109; Glutaredoxin//IPR011905; Glutaredoxin-like, plant II//IPR012336; Thioredoxin-like fold
Ghi.10503.3.S1_s_at	Gorai.005G080600.1	Yes	3.46933	0			2.76168	0.0116627	3.65609	0	gi|508724770|gb|EOY16667.1|//Plant U-box 29, putative [Theobroma cacao]	NA	NA	NA	NA	IPR003613; U box domain//IPR011989; Armadillo-like helical//IPR013083; Zinc finger, RING/FYVE/PHD-type//IPR016024; Armadillo-type fold
Ghi.1127.1.S1_at	Gorai.005G113400.1	Yes	3.46621	0					3.65315	0	gi|508714788|gb|EOY06685.1|//Xyloglucan endotransglucosylase/hydrolase family protein [Theobroma cacao]	rcu:RCOM_1630030//K08235//E2.4.1.207//EC 2.4.1.207//xyloglucan:xyloglucosyl transferase	Unclassified	Metabolism	Others	IPR000757; Glycoside hydrolase, family 16//IPR008263; Glycoside hydrolase, family 16, active site//IPR008985; Concanavalin A-like lectin/glucanase//IPR010713; Xyloglucan endo-transglycosylase, C-terminal//IPR013320; Concanavalin A-like lectin/glucanase, s
GhiAffx.13391.3.A1_s_at	Gorai.011G058200.1	Yes	3.28953	0	4.93538	0	2.9341	0.0116627	3.64983	0	gi|508779956|gb|EOY27212.1|//Uncharacterized protein TCM_029108 [Theobroma cacao]	NA	NA	NA	NA	NA
Ghi.3599.2.A1_a_at	Gorai.011G035600.1	Yes	3.51917	0	4.05993	0	3.79977	0	3.64138	0	gi|508780622|gb|EOY27878.1|//Integrin-linked protein kinase family protein isoform 1 [Theobroma cacao]	ddi:DDB_G0281557//K04424//ZAK, MLTK//EC 2.7.11.25//sterile alpha motif and leucine zipper containing kinase AZK	Metabolism// Environmental Information Processing// Cellular Processes	Enzyme Families// Signal Transduction// Cell Communication	Protein kinases // MAPK signaling pathway // Tight junction	IPR000719; Protein kinase, catalytic domain//IPR001245; Serine-threonine/tyrosine-protein kinase catalytic domain//IPR002110; Ankyrin repeat//IPR002290; Serine/threonine- / dual-specificity protein kinase, catalytic domain//IPR011009; Protein kinase-like
GhiAffx.30354.1.S1_at	Gorai.008G056000.1	Yes	2.52124	0	3.35062	0	2.48836	0.0116627	3.62254	0	gi|508712304|gb|EOY04201.1|//LOB domain-containing protein 41 [Theobroma cacao]	NA	NA	NA	NA	IPR004883; Lateral organ boundaries, LOB
Ghi.5389.1.A1_at	Gorai.005G032800.1	Yes			3.06825	0			3.62145	0	gi|508713392|gb|EOY05289.1|//Cytochrome P450 [Theobroma cacao]	rcu:RCOM_1725340//K10717//CYP735A//EC --//cytokinin trans-hydroxylase	Metabolism	Metabolism of Terpenoids and Polyketides	Zeatin biosynthesis	IPR001128; Cytochrome P450//IPR002401; Cytochrome P450, E-class, group I//IPR017972; Cytochrome P450, conserved site
GhiAffx.58305.1.S1_s_at	Gorai.012G037600.1	Yes	2.51889	0			4.00925	0	3.6109	0	gi|206584337|gb|ACI15341.1|//NAC domain protein NAC1 [Gossypium hirsutum]	NA	NA	NA	NA	IPR003441; No apical meristem (NAM) protein
Ghi.3685.1.S1_at	Gorai.005G233000.1	Yes					2.56994	0.0216593	3.5885	0	gi|508706525|gb|EOX98421.1|//Phosphatase 2C family protein [Theobroma cacao]					IPR000222; Protein phosphatase 2C, manganese/magnesium aspartate binding site//IPR001932; Protein phosphatase 2C-like//IPR015655; Protein phosphatase 2C
Ghi.10329.1.S1_at	Gorai.009G427800.1	Yes	3.77959	0	2.96427	0	3.36343	0	3.5827	0	gi|508720738|gb|EOY12635.1|//GRAS family transcription factor isoform 1 [Theobroma cacao]	pop:POPTR_645273//K14494//DELLA//EC --//DELLA protein	Environmental Information Processing	Signal Transduction	Plant hormone signal transduction	IPR005202; Transcription factor GRAS
Ghi.8116.1.S1_at	Gorai.008G280600.1	Yes							3.57981	0	gi|89258594|gb|ABD65473.1|//DREB1-like transcription factor [Gossypium hirsutum]	ath:AT4G25490//K09286//EREBP//EC --//EREBP-like factor	Genetic Information Processing	Transcription	Transcription factors	IPR001471; AP2/ERF domain//IPR016177; DNA-binding, integrase-type
Ghi.8603.1.S1_s_at	Gorai.011G142200.1	Yes							3.57404	0	gi|508712979|gb|EOY04876.1|//Calcium-binding EF-hand family protein [Theobroma cacao]	vvi:100254364//K13448//CML//EC --//calcium-binding protein CML	Organismal Systems	Environmental Adaptation	Plant-pathogen interaction	IPR002048; Calcium-binding EF-hand//IPR008080; Parvalbumin//IPR011992; EF-hand-like domain//IPR018247; EF-Hand 1, calcium-binding site//IPR018249; EF-HAND 2
Ghi.3146.1.A1_at	Gorai.012G126900.1	Yes	3.94527	0	3.0247	0	2.70611	0	3.56707	0	gi|508707581|gb|EOX99477.1|//Phosphatase 2C family protein isoform 4 [Theobroma cacao]	aag:AaeL_AAEL011108//K01090//E3.1.3.16//EC 3.1.3.16//protein phosphatase	Unclassified	Metabolism	Others	IPR001932; Protein phosphatase 2C-like//IPR015655; Protein phosphatase 2C
GhiAffx.36373.1.S1_at	Gorai.002G090000.1	Yes	4.35248	0			3.42988	0.0116627	3.56477	0	gi|357494563|ref|XP_003617570.1|//hypothetical protein MTR_5g093050 [Medicago truncatula]	NA	NA	NA	NA	NA
Ghi.3565.2.A1_a_at	Gorai.006G243600.1	Yes	4.51185	0	2.89379	0	3.29068	0	3.56137	0	gi|508713936|gb|EOY05833.1|//Calmodulin 8 isoform 1 [Theobroma cacao]	rcu:RCOM_0910780//K13448//CML//EC --//calcium-binding protein CML	Organismal Systems	Environmental Adaptation	Plant-pathogen interaction	IPR002048; Calcium-binding EF-hand//IPR011992; EF-hand-like domain//IPR018247; EF-Hand 1, calcium-binding site//IPR018249; EF-HAND 2
GhiAffx.11775.1.S1_at	Gorai.009G341800.1	Yes							3.56	0	gi|508708993|gb|EOY00890.1|//Uncharacterized protein TCM_010809 [Theobroma cacao]	NA	NA	NA	NA	IPR025322; Protein of unknown function DUF4228
Ghi.96.1.S1_at	Gorai.003G182800.1	Yes			4.64446	0			3.55376	0.018362
Ghi.9950.2.A1_s_at	Gorai.007G018700.1	Yes	3.72778	0	4.01383	0	2.77418	0	3.55086	0	gi|508776581|gb|EOY23837.1|//Polyketide cyclase/dehydrase and lipid transport superfamily protein [Theobroma cacao]	NA	NA	NA	NA	IPR002913; Lipid-binding START//IPR023393; START-like domain
Ghi.4983.1.A1_at	Gorai.002G132600.1	Yes							3.54144	0	gi|508723853|gb|EOY15750.1|//Salt tolerance zinc finger, putative [Theobroma cacao]	NA	NA	NA	NA	IPR007087; Zinc finger, C2H2//IPR013087; Zinc finger, C2H2-type/integrase, DNA-binding//IPR015880; Zinc finger, C2H2-like
Gra.1633.1.A1_s_at	Gorai.008G010600.1	Yes	1.88464	0.0284559	4.30351	0	3.46588	0.0116627	3.51811	0.018362	gi|508703124|gb|EOX95020.1|//Uncharacterized protein TCM_004607 [Theobroma cacao]	NA	NA	NA	NA	NA
Ghi.3408.1.A1_at	Gorai.008G296600.1	Yes	3.12842	0			3.53555	0	3.50367	0	gi|116488305|gb|ABJ98721.1|//alternative oxidase [Gossypium hirsutum]	ath:AT3G22370//K00540//E1.-.-.-//EC --//--	Unclassified	Metabolism	Others	IPR002680; Alternative oxidase
Ghi.8020.2.S1_at	Gorai.009G205300.1	Yes	4.58264	0	2.13197	0	1.80587	0.0116627	3.50275	0	gi|508722778|gb|EOY14675.1|//Nucleotide-diphospho-sugar transferases superfamily protein [Theobroma cacao]	pop:POPTR_581394//K13648//GAUT//EC 2.4.1.43//alpha-1,4-galacturonosyltransferase	Metabolism// Metabolism// Metabolism	Carbohydrate Metabolism// Carbohydrate Metabolism// Glycan Biosynthesis and Metabolism	Starch and sucrose metabolism // Amino sugar and nucleotide sugar metabolism // Glycosyltransferases	IPR002495; Glycosyl transferase, family 8
Ghi.10074.2.S1_at	Gorai.003G146400.1	Yes					2.72532	0.0216593	3.48853	0	gi|508787257|gb|EOY34513.1|//Phosphatase 2C family protein isoform 1 [Theobroma cacao]	sbi:SORBI_01g038410//K01090//E3.1.3.16//EC 3.1.3.16//protein phosphatase	Unclassified	Metabolism	Others	IPR000222; Protein phosphatase 2C, manganese/magnesium aspartate binding site//IPR001932; Protein phosphatase 2C-like//IPR015655; Protein phosphatase 2C
Ghi.6884.1.S1_at	Gorai.003G041400.1	Yes	2.58978	0.0284559	2.39575	0			3.46945	0	gi|508700122|gb|EOX92018.1|//Uncharacterized protein TCM_001041 [Theobroma cacao]	NA	NA	NA	NA	IPR008004; Uncharacterised protein family UPF0503
Ghi.1739.2.S1_s_at	Gorai.011G060400.1	Yes	4.38722	0	2.58104	0	3.11879	0	3.45961	0	gi|508780012|gb|EOY27268.1|//Lipoxygenase 3 [Theobroma cacao]	pop:POPTR_828417//K00454//E1.13.11.12//EC 1.13.11.12//lipoxygenase	Metabolism// Metabolism	Lipid Metabolism// Lipid Metabolism	Linoleic acid metabolism // alpha-Linolenic acid metabolism	IPR000907; Lipoxygenase//IPR001024; Lipoxygenase, LH2//IPR001246; Lipoxygenase, plant//IPR008976; Lipase/lipooxygenase, PLAT/LH2//IPR013819; Lipoxygenase, C-terminal//IPR020833; Lipoxygenase, iron binding site//IPR020834; Lipoxygenase, conserved site
Ghi.3394.1.A1_at	Gorai.007G006900.1	Yes	3.27008	0	1.56058	0.0196217			3.45823	0	gi|508773722|gb|EOY20978.1|//PLAC8 family protein [Theobroma cacao]	NA	NA	NA	NA	IPR006461; Uncharacterised protein family Cys-rich
Ghi.3454.1.S1_at	Gorai.009G156500.1	Yes	3.66068	0			3.10616	0.0116627	3.4434	0	gi|508780487|gb|EOY27743.1|//Uncharacterized protein TCM_029517 [Theobroma cacao]	NA	NA	NA	NA	NA
Ghi.7935.1.S1_at	Gorai.003G045100.1	Yes	4.44545	0.0159752			3.03554	0.0116627	3.44247	0	gi|508700291|gb|EOX92187.1|//Cupredoxin superfamily protein isoform 1 [Theobroma cacao]	vvi:100251280//K00423//E1.10.3.3//EC 1.10.3.3//L-ascorbate oxidase	Metabolism	Carbohydrate Metabolism	Ascorbate and aldarate metabolism	IPR001117; Multicopper oxidase, type 1//IPR002355; Multicopper oxidase, copper-binding site//IPR008972; Cupredoxin//IPR011706; Multicopper oxidase, type 2//IPR011707; Multicopper oxidase, type 3//IPR017760; L-ascorbate oxidase, plants
Ghi.1739.4.S1_x_at	Gorai.011G060400.1	Yes	4.32616	0	2.42326	0	3.16802	0	3.43078	0	gi|508780012|gb|EOY27268.1|//Lipoxygenase 3 [Theobroma cacao]	pop:POPTR_828417//K00454//E1.13.11.12//EC 1.13.11.12//lipoxygenase	Metabolism// Metabolism	Lipid Metabolism// Lipid Metabolism	Linoleic acid metabolism // alpha-Linolenic acid metabolism	IPR000907; Lipoxygenase//IPR001024; Lipoxygenase, LH2//IPR001246; Lipoxygenase, plant//IPR008976; Lipase/lipooxygenase, PLAT/LH2//IPR013819; Lipoxygenase, C-terminal//IPR020833; Lipoxygenase, iron binding site//IPR020834; Lipoxygenase, conserved site
GhiAffx.60792.1.S1_at	Gorai.006G197200.1	Yes	5.26202	0.0284559	3.02092	0	3.22643	0	3.42816	0	gi|78499709|gb|ABB45861.1|//DRE-binding protein 3b [Gossypium hirsutum]	ath:AT4G25490//K09286//EREBP//EC --//EREBP-like factor	Genetic Information Processing	Transcription	Transcription factors	IPR001471; AP2/ERF domain//IPR016177; DNA-binding, integrase-type
Ghi.9149.1.A1_s_at	Gorai.013G017600.1	Yes					3.44882	0	3.42434	0	gi|508725864|gb|EOY17761.1|//Zinc finger family protein [Theobroma cacao]	vcn:VOLCADRAFT_106802//K15172//SUPT5H, SPT5//EC --//transcription elongation factor SPT5	Genetic Information Processing	Transcription	Transcription machinery	IPR000571; Zinc finger, CCCH-type//IPR002110; Ankyrin repeat//IPR020683; Ankyrin repeat-containing domain
Ghi.6529.1.S1_at	Gorai.012G027600.1	Yes	2.70022	0	1.68731	0	2.79845	0.0116627	3.4145	0	gi|508717965|gb|EOY09862.1|//Kunitz family trypsin and protease inhibitor protein [Theobroma cacao]	NA	NA	NA	NA	IPR002160; Proteinase inhibitor I3, Kunitz legume//IPR011065; Kunitz inhibitor ST1-like
Ghi.4318.3.S1_s_at	Gorai.005G234200.1	Yes	4.52706	0	5.15098	0	4.07985	0	3.41335	0	gi|508706505|gb|EOX98401.1|//Auxin-responsive GH3 family protein [Theobroma cacao]	pop:POPTR_821271//K14487//GH3//EC --//auxin responsive GH3 gene family	Environmental Information Processing	Signal Transduction	Plant hormone signal transduction	IPR004993; GH3 auxin-responsive promoter
GbaAffx.197.1.S1_s_at	Gorai.006G140800.1	Yes	3.14368	0	2.53793	0	3.52857	0	3.41074	0	gi|33469564|gb|AAQ19807.1|//polygalacturonase-inhibiting protein [Gossypium barbadense]	rcu:RCOM_0633880//K13420//FLS2//EC 2.7.11.1//LRR receptor-like serine/threonine-protein kinase FLS2	Metabolism// Organismal Systems	Enzyme Families// Environmental Adaptation	Protein kinases // Plant-pathogen interaction	IPR001611; Leucine-rich repeat//IPR013210; Leucine-rich repeat-containing N-terminal, type 2
Ghi.3084.1.S1_s_at	Gorai.007G260200.1	Yes							3.40877	0	gi|449277877|gb|EMC85899.1|//hypothetical protein A306_05657 [Columba livia]	NA	NA	NA	NA	NA
Ghi.10366.2.A1_at	Gorai.001G033700.1	Yes	3.08489	0	2.51055	0			3.40726	0	gi|508782218|gb|EOY29474.1|//Uncharacterized protein isoform 1 [Theobroma cacao]	NA	NA	NA	NA	IPR019448; EEIG1/EHBP1 N-terminal domain
Ghi.3375.1.A1_at	Gorai.009G213300.1	Yes			4.24139	0			3.39701	0.0110207	gi|508722524|gb|EOY14421.1|//CAA30379.1 protein, putative [Theobroma cacao]	NA	NA	NA	NA	IPR004864; Late embryogenesis abundant protein, LEA-14
Ghi.1118.1.S1_s_at	Gorai.005G094300.1	Yes							3.39571	0	gi|508724070|gb|EOY15967.1|//Phosphate-responsive 1 family protein [Theobroma cacao]	NA	NA	NA	NA	IPR006766; Phosphate-induced protein 1
Ghi.1043.4.S1_at	Gorai.011G129900.1	Yes			3.14275	0			3.39416	0	gi|211906538|gb|ACJ11762.1|//class III peroxidase [Gossypium hirsutum]	rcu:RCOM_0688840//K00430//E1.11.1.7//EC 1.11.1.7//peroxidase	Metabolism// Metabolism// Metabolism	Energy Metabolism// Amino Acid Metabolism// Biosynthesis of Other Secondary Metabolites	Methane metabolism // Phenylalanine metabolism // Phenylpropanoid biosynthesis	IPR000823; Plant peroxidase//IPR002016; Haem peroxidase, plant/fungal/bacterial//IPR010255; Haem peroxidase//IPR019793; Peroxidases heam-ligand binding site//IPR019794; Peroxidase, active site
GhiAffx.9542.1.S1_at	Gorai.003G149800.1	Yes	2.35786	0	2.68761	0	3.32492	0	3.39183	0	gi|508787350|gb|EOY34606.1|//Uncharacterized protein TCM_042222 [Theobroma cacao]	vvi:100251809//K15113//NA//NA//NA	NA	NA	NA	NA
GhiAffx.18056.1.A1_s_at	Gorai.005G094300.1	Yes							3.38809	0	gi|508724070|gb|EOY15967.1|//Phosphate-responsive 1 family protein [Theobroma cacao]	NA	NA	NA	NA	IPR006766; Phosphate-induced protein 1
Ghi.6449.1.A1_at	Gorai.010G215800.1	Yes	1.42761	0.0416615			2.24365	0.0116627	3.37727	0	gi|508728547|gb|EOY20444.1|//Ribonuclease 2, putative [Theobroma cacao]					IPR001568; Ribonuclease T2//IPR018188; Ribonuclease T2, active site
GhiAffx.4924.1.S1_a_at	Gorai.002G164900.1	Yes	3.89136	0	2.31013	0	2.5297	0	3.37613	0	gi|508708449|gb|EOY00346.1|//UDP-glucosyl transferase 74B1 [Theobroma cacao]	ath:AT1G24100//K11820//UGT74B1//EC 2.4.1.195//N-hydroxythioamide S-beta-glucosyltransferase	Metabolism// Metabolism// Metabolism	Amino Acid Metabolism// Glycan Biosynthesis and Metabolism// Biosynthesis of Other Secondary Metabolites	Tryptophan metabolism // Glycosyltransferases // Glucosinolate biosynthesis	IPR002213; UDP-glucuronosyl/UDP-glucosyltransferase
GhiAffx.24812.1.S1_at	Gorai.005G163200.1	Yes	3.85806	0.013958	1.9017	0	2.46618	0.0116627	3.3647	0	gi|508709004|gb|EOY00901.1|//Ribose-5-phosphate isomerase 2 [Theobroma cacao]	vvi:100247460//K01807//E5.3.1.6A, rpiA//EC 5.3.1.6//ribose 5-phosphate isomerase A	Metabolism// Metabolism	Carbohydrate Metabolism// Energy Metabolism	Pentose phosphate pathway // Carbon fixation in photosynthetic organisms	IPR004788; Ribose 5-phosphate isomerase, type A//IPR020672; Ribose-5-phosphate isomerase, type A, subgroup
GhiAffx.34465.1.A1_s_at	Gorai.007G052900.1	Yes							3.35133	0	gi|508699413|gb|EOX91309.1|//SKU5 similar 17 isoform 1 [Theobroma cacao]	ath:AT1G55570//K00423//E1.10.3.3//EC 1.10.3.3//L-ascorbate oxidase	Metabolism	Carbohydrate Metabolism	Ascorbate and aldarate metabolism	IPR001117; Multicopper oxidase, type 1//IPR008972; Cupredoxin//IPR011706; Multicopper oxidase, type 2//IPR011707; Multicopper oxidase, type 3
Ghi.1011.1.A1_s_at	Gorai.006G150200.1	Yes	2.48312	0.013958					3.34787	0	gi|465111451|gb|AGH25794.1|//YLS9 [Gossypium hirsutum]	ath:AT1G32270//K08488//STX7//EC --//syntaxin 7	Genetic Information Processing// Genetic Information Processing// Cellular Processes	Folding, Sorting and Degradation// Folding, Sorting and Degradation// Transport and Catabolism	SNARE interactions in vesicular transport // SNAREs // Phagosome	IPR004864; Late embryogenesis abundant protein, LEA-14
Ghi.5451.1.S1_at	Gorai.008G250100.1	Yes	4.44461	0	3.47215	0	3.32464	0.0116627	3.33595	0	gi|325556672|gb|ABA01475.2|//1-aminocyclopropane-1-carboxylate synthase [Gossypium hirsutum]	pop:POPTR_757558//K01762//ACS//EC 4.4.1.14//1-aminocyclopropane-1-carboxylate synthase	Metabolism// Metabolism	Amino Acid Metabolism// Amino Acid Metabolism	Cysteine and methionine metabolism // Amino acid related enzymes	IPR001176; 1-aminocyclopropane-1-carboxylate synthase//IPR004838; Aminotransferases, class-I, pyridoxal-phosphate-binding site//IPR004839; Aminotransferase, class I/classII//IPR015422; Pyridoxal phosphate-dependent transferase, major region, subdomain 2//
Ghi.3458.1.A1_at	Gorai.008G143800.1	Yes	4.68197	0			3.99878	0	3.32893	0	gi|508703243|gb|EOX95139.1|//Plant invertase/pectin methylesterase inhibitor superfamily [Theobroma cacao]	rcu:RCOM_1179060//K01051//E3.1.1.11//EC 3.1.1.11//pectinesterase	Metabolism// Metabolism	Carbohydrate Metabolism// Carbohydrate Metabolism	Pentose and glucuronate interconversions // Starch and sucrose metabolism	IPR000070; Pectinesterase, catalytic//IPR006501; Pectinesterase inhibitor//IPR011050; Pectin lyase fold/virulence factor//IPR012334; Pectin lyase fold//IPR018040; Pectinesterase, active site
GhiAffx.41420.1.S1_at	Gorai.002G181000.1	Yes	3.29045	0.0159752			3.79602	0.0216593	3.32711	0.0110207	gi|508709007|gb|EOY00904.1|//Uncharacterized protein TCM_010819 [Theobroma cacao]	NA	NA	NA	NA	NA
Ghi.4349.1.A1_at	Gorai.N022200.1	Yes	2.1575	0.0284559	3.31877	0	3.70742	0	3.32197	0	gi|508713088|gb|EOY04985.1|//Caffeoyl-CoA 3-O-methyltransferase isoform 1 [Theobroma cacao]	vvi:100250567//K00588//E2.1.1.104//EC 2.1.1.104//caffeoyl-CoA O-methyltransferase	Metabolism// Metabolism// Metabolism// Metabolism	Amino Acid Metabolism// Biosynthesis of Other Secondary Metabolites// Biosynthesis of Other Secondary Metabolites// Biosynthesis of Other Secondary Metabolites	Phenylalanine metabolism // Phenylpropanoid biosynthesis // Stilbenoid, diarylheptanoid and gingerol biosynthesis // Flavonoid biosynthesis	IPR002935; O-methyltransferase, family 3
GhiAffx.7683.2.A1_at	Gorai.001G002200.1	Yes	2.36861	0	2.02163	0.0196217	2.25931	0.0116627	3.32174	0	gi|357372834|gb|AET74053.1|//calmodulin binding transcription factor [Gossypium hirsutum]	rcu:RCOM_1616660//K13425//WRKY22//EC --//WRKY transcription factor 22	Genetic Information Processing// Organismal Systems	Transcription// Environmental Adaptation	Transcription factors // Plant-pathogen interaction	IPR003657; DNA-binding WRKY//IPR018872; Zn-cluster domain
GhiAffx.41278.1.S1_at	Gorai.011G041400.1	Yes	3.00572	0	2.79123	0	3.64622	0	3.3182	0	gi|508780531|gb|EOY27787.1|//WRKY DNA-binding protein 28 [Theobroma cacao]	zma:100281160//K13424//WRKY33//EC --//WRKY transcription factor 33	Genetic Information Processing// Organismal Systems	Transcription// Environmental Adaptation	Transcription factors // Plant-pathogen interaction	IPR003657; DNA-binding WRKY
Ghi.9233.1.A1_at	Gorai.005G088300.1	Yes	3.29026	0			3.87737	0	3.31762	0	gi|508724500|gb|EOY16397.1|//Kinase superfamily protein [Theobroma cacao]	ath:AT1G71830//K13418//SERK1//EC 2.7.10.1 2.7.11.1//somatic embryogenesis receptor kinase 1	Metabolism	Enzyme Families	Protein kinases	IPR000719; Protein kinase, catalytic domain//IPR002290; Serine/threonine- / dual-specificity protein kinase, catalytic domain//IPR008271; Serine/threonine-protein kinase, active site//IPR011009; Protein kinase-like domain//IPR013320; Concanavalin A-like
Ghi.1553.1.S1_at	Gorai.009G261200.1	Yes	2.09574	0	2.10922	0	2.86884	0	3.31052	0	gi|508728577|gb|EOY20474.1|//Secretory laccase, putative isoform 1 [Theobroma cacao]					IPR001117; Multicopper oxidase, type 1//IPR008972; Cupredoxin//IPR011707; Multicopper oxidase, type 3//IPR017761; Laccase
GhiAffx.4924.2.S1_at	Gorai.002G164900.1	Yes	4.12075	0	2.27503	0	2.59633	0	3.30557	0	gi|508708449|gb|EOY00346.1|//UDP-glucosyl transferase 74B1 [Theobroma cacao]	ath:AT1G24100//K11820//UGT74B1//EC 2.4.1.195//N-hydroxythioamide S-beta-glucosyltransferase	Metabolism// Metabolism// Metabolism	Amino Acid Metabolism// Glycan Biosynthesis and Metabolism// Biosynthesis of Other Secondary Metabolites	Tryptophan metabolism // Glycosyltransferases // Glucosinolate biosynthesis	IPR002213; UDP-glucuronosyl/UDP-glucosyltransferase
GhiAffx.12611.1.S1_at	Gorai.006G273600.1	Yes	3.52426	0	2.90272	0	4.42704	0	3.30234	0	gi|508775444|gb|EOY22700.1|//Clp ATPase isoform 1 [Theobroma cacao]	pop:POPTR_773307//K03696//clpC//EC --//ATP-dependent Clp protease ATP-binding subunit ClpC	Genetic Information Processing	Folding, Sorting and Degradation	Chaperones and folding catalysts	IPR001270; Chaperonin ClpA/B//IPR003593; AAA+ ATPase domain//IPR003959; ATPase, AAA-type, core//IPR004176; Clp, N-terminal//IPR013093; ATPase, AAA-2//IPR018368; Chaperonin ClpA/B, conserved site//IPR019489; Clp ATPase, C-terminal//IPR023150; Double Clp-N
GraAffx.32086.1.S1_s_at	Gorai.013G187300.1	Yes	4.47828	0	3.68434	0	5.0182	0	3.29882	0	gi|508719025|gb|EOY10922.1|//Threonine aldolase 1 isoform 1 [Theobroma cacao]	pop:POPTR_826083//K01620//E4.1.2.5, ltaA//EC 4.1.2.5//threonine aldolase	Metabolism	Amino Acid Metabolism	Glycine, serine and threonine metabolism	IPR001597; Aromatic amino acid beta-eliminating lyase/threonine aldolase//IPR015421; Pyridoxal phosphate-dependent transferase, major region, subdomain 1//IPR015422; Pyridoxal phosphate-dependent transferase, major region, subdomain 2//IPR015424; Pyridoxa
Ghi.10001.2.S1_at	Gorai.009G274700.1	Yes	4.26274	0	4.27365	0	2.86079	0	3.29509	0	gi|508722754|gb|EOY14651.1|//Allene oxide synthase [Theobroma cacao]	pop:POPTR_644172//K01723//AOS//EC 4.2.1.92//hydroperoxide dehydratase	Metabolism// Metabolism	Lipid Metabolism// Enzyme Families	alpha-Linolenic acid metabolism // Cytochrome P450	IPR001128; Cytochrome P450//IPR002403; Cytochrome P450, E-class, group IV
Ghi.4482.1.A1_at	Gorai.002G124400.1	Yes	1.1283	0.0159752	2.53571	0	1.88718	0	3.29418	0	gi|508723079|gb|EOY14976.1|//Transcriptional factor B3 family protein / auxin-responsive factor AUX/IAA-related [Theobroma cacao]	rcu:RCOM_1597120//K14486//K14486, ARF//EC --//auxin response factor	Environmental Information Processing	Signal Transduction	Plant hormone signal transduction	IPR003311; AUX/IAA protein//IPR003340; B3 DNA binding domain//IPR010525; Auxin response factor//IPR011525; Aux/IAA-ARF-dimerisation//IPR015300; DNA-binding pseudobarrel domain
Ghi.9192.1.S1_s_at	Gorai.009G062300.1	Yes							3.29405	0	gi|112819971|gb|ABI23959.1|//WRKY transcription factor 2 [Gossypium hirsutum]	vvi:100243352//K13424//WRKY33//EC --//WRKY transcription factor 33	Genetic Information Processing// Organismal Systems	Transcription// Environmental Adaptation	Transcription factors // Plant-pathogen interaction	IPR003657; DNA-binding WRKY
Ghi.7935.3.A1_at	Gorai.003G045100.1	Yes	3.66551	0.0159752			2.97085	0.0116627	3.29136	0	gi|508700291|gb|EOX92187.1|//Cupredoxin superfamily protein isoform 1 [Theobroma cacao]	vvi:100251280//K00423//E1.10.3.3//EC 1.10.3.3//L-ascorbate oxidase	Metabolism	Carbohydrate Metabolism	Ascorbate and aldarate metabolism	IPR001117; Multicopper oxidase, type 1//IPR002355; Multicopper oxidase, copper-binding site//IPR008972; Cupredoxin//IPR011706; Multicopper oxidase, type 2//IPR011707; Multicopper oxidase, type 3//IPR017760; L-ascorbate oxidase, plants
Ghi.5602.1.A1_s_at	Gorai.008G258500.1	Yes	2.95983	0	3.68336	0	2.65828	0.0116627	3.28999	0	gi|508776639|gb|EOY23895.1|//Methionine gamma-lyase [Theobroma cacao]	rcu:RCOM_1313240//K01761//E4.4.1.11//EC 4.4.1.11//methionine-gamma-lyase	Metabolism// Metabolism	Amino Acid Metabolism// Metabolism of Other Amino Acids	Cysteine and methionine metabolism // Selenocompound metabolism	IPR000277; Cys/Met metabolism, pyridoxal phosphate-dependent enzyme//IPR015421; Pyridoxal phosphate-dependent transferase, major region, subdomain 1//IPR015422; Pyridoxal phosphate-dependent transferase, major region, subdomain 2//IPR015424; Pyridoxal pho
Ghi.4611.2.S1_at	Gorai.011G254900.1	Yes			2.99519	0	3.13129	0	3.27224	0	gi|55139090|gb|AAV41233.1|//putative 21 kDa trypsin inhibitor [Theobroma bicolor]	NA	NA	NA	NA	IPR002160; Proteinase inhibitor I3, Kunitz legume//IPR011065; Kunitz inhibitor ST1-like
Ghi.8750.1.A1_at	Gorai.001G077900.1	Yes	4.3492	0			2.93018	0.0116627	3.26991	0	gi|508774754|gb|EOY22010.1|//UDP-glucose 6-dehydrogenase family protein isoform 1 [Theobroma cacao]	vvi:100264653//K00012//UGDH, ugd//EC 1.1.1.22//UDPglucose 6-dehydrogenase	Metabolism// Metabolism// Metabolism// Metabolism	Carbohydrate Metabolism// Carbohydrate Metabolism// Carbohydrate Metabolism// Carbohydrate Metabolism	Pentose and glucuronate interconversions // Ascorbate and aldarate metabolism // Starch and sucrose metabolism // Amino sugar and nucleotide sugar metabolism	IPR001732; UDP-glucose/GDP-mannose dehydrogenase, N-terminal//IPR008927; 6-phosphogluconate dehydrogenase, C-terminal-like//IPR014026; UDP-glucose/GDP-mannose dehydrogenase, dimerisation//IPR014027; UDP-glucose/GDP-mannose dehydrogenase, C-terminal//IPR01
Ghi.9122.1.A1_at	Gorai.009G240700.1	Yes	3.86855	0			4.21357	0	3.26882	0
Ghi.5694.1.A1_x_at		Yes							3.26458	0
GhiAffx.19307.1.S1_s_at	Gorai.009G085300.1	Yes	3.61331	0	5.069	0	2.0399	0	3.2526	0	gi|508786176|gb|EOY33432.1|//Glycosyl hydrolase superfamily protein isoform 1 [Theobroma cacao]	NA	NA	NA	NA	IPR000490; Glycoside hydrolase, family 17//IPR013781; Glycoside hydrolase, subgroup, catalytic domain//IPR017853; Glycoside hydrolase, superfamily
Ghi.4949.1.A1_at		Yes			2.65754	0	3.26207	0	3.24569	0
Ghi.10425.3.A1_s_at	Gorai.002G235900.1	Yes	2.25798	0					3.23974	0	gi|508716547|gb|EOY08444.1|//Late embryogenesis abundant (LEA) hydroxyproline-rich glycoprotein family, putative [Theobroma cacao]	ath:AT1G32270//K08488//STX7//EC --//syntaxin 7	Genetic Information Processing// Genetic Information Processing// Cellular Processes	Folding, Sorting and Degradation// Folding, Sorting and Degradation// Transport and Catabolism	SNARE interactions in vesicular transport // SNAREs // Phagosome	IPR004864; Late embryogenesis abundant protein, LEA-14
Ghi.4711.1.A1_at		Yes	1.86073	0					3.23785	0
Ghi.3173.1.S1_at	Gorai.001G022400.1	Yes	3.03495	0.013958			3.16812	0	3.21895	0	gi|508782676|gb|EOY29932.1|//Calmodulin-binding family protein isoform 1 [Theobroma cacao]	NA	NA	NA	NA	IPR000048; IQ motif, EF-hand binding site
Ghi.1132.1.A1_s_at	Gorai.004G134600.1	Yes	2.43564	0			3.30394	0	3.21649	0	gi|508777723|gb|EOY24979.1|//WRKY family transcription factor, putative isoform 1 [Theobroma cacao]	rcu:RCOM_1689100//K13426//WRKY29//EC --//WRKY transcription factor 29	Genetic Information Processing// Organismal Systems	Transcription// Environmental Adaptation	Transcription factors // Plant-pathogen interaction	IPR003657; DNA-binding WRKY
GhiAffx.51479.1.S1_at	Gorai.005G038200.1	Yes	3.20816	0	2.98796	0	3.97712	0	3.21171	0	gi|508713559|gb|EOY05456.1|//Tau class glutathione transferase GSTU43 [Theobroma cacao]	rcu:RCOM_0527790//K00799//E2.5.1.18, gst//EC 2.5.1.18//glutathione S-transferase	Metabolism// Metabolism// Metabolism	Metabolism of Other Amino Acids// Xenobiotics Biodegradation and Metabolism// Xenobiotics Biodegradation and Metabolism	Glutathione metabolism // Metabolism of xenobiotics by cytochrome P450 // Drug metabolism - cytochrome P450	IPR004045; Glutathione S-transferase, N-terminal//IPR004046; Glutathione S-transferase, C-terminal//IPR010987; Glutathione S-transferase, C-terminal-like//IPR012336; Thioredoxin-like fold//IPR017933; Glutathione S-transferase/chloride channel, C-terminal
Ghi.9871.1.S1_at	Gorai.009G036800.1	Yes	2.90701	0	3.99234	0	3.18202	0	3.20751	0	gi|508782957|gb|EOY30213.1|//Jasmonate-zim-domain protein 1, putative [Theobroma cacao]	pop:POPTR_739192//K13464//JAZ//EC --//jasmonate ZIM domain-containing protein	Environmental Information Processing// Organismal Systems	Signal Transduction// Environmental Adaptation	Plant hormone signal transduction // Plant-pathogen interaction	IPR010399; Tify//IPR018467; CO/COL/TOC1, conserved site
Ghi.9152.2.A1_at		Yes	4.55367	0	2.81993	0	2.90996	0	3.20379	0
Ghi.6901.1.A1_s_at	Gorai.008G020700.1	Yes	2.65269	0			3.42449	0	3.20165	0	gi|383932348|gb|AFH57271.1|//ZFP [Gossypium hirsutum]	NA	NA	NA	NA	IPR007087; Zinc finger, C2H2//IPR015880; Zinc finger, C2H2-like
Ghi.3273.1.A1_at	Gorai.010G182500.1	Yes	3.71043	0	4.23122	0	2.6093	0	3.20163	0	gi|508781500|gb|EOY28756.1|//WRKY family transcription factor [Theobroma cacao]	pop:POPTR_577093//K13424//WRKY33//EC --//WRKY transcription factor 33	Genetic Information Processing// Organismal Systems	Transcription// Environmental Adaptation	Transcription factors // Plant-pathogen interaction	IPR003657; DNA-binding WRKY
Ghi.9232.1.S1_at	Gorai.003G140400.1	Yes							3.19478	0	gi|508787039|gb|EOY34295.1|//Late embryogenesis abundant (LEA) hydroxyproline-rich glycoprotein family, putative isoform 1 [Theobroma cacao]	NA	NA	NA	NA	IPR004864; Late embryogenesis abundant protein, LEA-14
Ghi.3451.2.A1_at	Gorai.004G103500.1	Yes	2.87495	0.013958	3.71194	0	3.1803	0.0116627	3.19216	0	gi|508784368|gb|EOY31624.1|//Trehalose phosphatase/synthase 11 [Theobroma cacao]	rcu:RCOM_0993370//K00697//E2.4.1.15, otsA//EC 2.4.1.15//alpha,alpha-trehalose-phosphate synthase (UDP-forming)	Metabolism// Metabolism	Carbohydrate Metabolism// Glycan Biosynthesis and Metabolism	Starch and sucrose metabolism // Glycosyltransferases	IPR001830; Glycosyl transferase, family 20//IPR003337; Trehalose-phosphatase//IPR006379; HAD-superfamily hydrolase, subfamily IIB//IPR023214; HAD-like domain
GhiAffx.6499.1.S1_at	Gorai.003G164000.1	Yes			4.45521	0	4.20232	0	3.18723	0	gi|508777325|gb|EOY24581.1|//Non-yellowing 1 isoform 1 [Theobroma cacao]	NA	NA	NA	NA	IPR024438; Staygreen protein
GhiAffx.6049.1.A1_at		Yes	2.49331	0			2.15797	0.0116627	3.18668	0
GraAffx.28971.2.A1_at	Gorai.009G062300.1	Yes					2.74802	0	3.18444	0	gi|112819971|gb|ABI23959.1|//WRKY transcription factor 2 [Gossypium hirsutum]	vvi:100243352//K13424//WRKY33//EC --//WRKY transcription factor 33	Genetic Information Processing// Organismal Systems	Transcription// Environmental Adaptation	Transcription factors // Plant-pathogen interaction	IPR003657; DNA-binding WRKY
GhiAffx.62090.2.S1_a_at	Gorai.005G074600.1	Yes			3.17183	0.0196217			3.17638	0.0462812	gi|508725300|gb|EOY17197.1|//Uncharacterized protein TCM_036346 [Theobroma cacao]	NA	NA	NA	NA	IPR003854; Gibberellin regulated protein
GhiAffx.5986.1.S1_at	Gorai.001G087100.1	Yes	3.25507	0	1.74001	0.035631	2.49333	0.0116627	3.16856	0	gi|508712074|gb|EOY03971.1|//Calmodulin like 23, putative [Theobroma cacao]	vvi:100253496//K13448//CML//EC --//calcium-binding protein CML	Organismal Systems	Environmental Adaptation	Plant-pathogen interaction	IPR002048; Calcium-binding EF-hand//IPR011992; EF-hand-like domain//IPR018247; EF-Hand 1, calcium-binding site//IPR018249; EF-HAND 2
Ghi.664.1.S1_at	Gorai.008G120600.1	Yes							3.16705	0	gi|508704007|gb|EOX95903.1|//Zinc finger protein, putative [Theobroma cacao]	bfo:BRAFLDRAFT_124262//K13201//TIA1, TIAL1//EC --//nucleolysin TIA-1/TIAR	Genetic Information Processing	Transcription	Spliceosome	IPR001841; Zinc finger, RING-type//IPR011016; Zinc finger, RING-CH-type//IPR013083; Zinc finger, RING/FYVE/PHD-type
Ghi.9950.1.S1_s_at	Gorai.007G018700.1	Yes	3.98575	0	4.02069	0	2.38836	0.0116627	3.16482	0	gi|508776581|gb|EOY23837.1|//Polyketide cyclase/dehydrase and lipid transport superfamily protein [Theobroma cacao]	NA	NA	NA	NA	IPR002913; Lipid-binding START//IPR023393; START-like domain
GhiAffx.23866.1.S1_at	Gorai.010G056200.1	Yes	2.8068	0			3.38579	0	3.16152	0	gi|508784060|gb|EOY31316.1|//Uncharacterized protein TCM_038268 [Theobroma cacao]	NA	NA	NA	NA	NA
Ghi.9823.1.S1_at	Gorai.009G322100.1	Yes	2.34862	0	2.5976	0.0196217			3.15779	0	gi|508725966|gb|EOY17863.1|//sugar beet HS1 PRO-1 2 [Theobroma cacao]	NA	NA	NA	NA	IPR009743; Hs1pro-1, C-terminal//IPR009869; Hs1pro-1, N-terminal
GbaAffx.201.1.S1_at	Gorai.012G129000.1	Yes	1.80855	0			2.88712	0	3.15311	0	gi|10505370|gb|AAG18451.1|AF305064_1//PR protein class 10 [Gossypium hirsutum]	NA	NA	NA	NA	IPR000916; Bet v I domain//IPR023393; START-like domain//IPR024949; Bet v I type allergen
Gra.1973.1.A1_s_at	Gorai.011G081900.1	Yes			3.55122	0	2.52889	0	3.14787	0	gi|508779235|gb|EOY26491.1|//Lactoylglutathione lyase / glyoxalase I family protein [Theobroma cacao]					NA
Ghi.8110.1.S1_at	Gorai.012G016200.1	Yes			2.62404	0	2.54423	0	3.14549	0	gi|32351452|gb|AAP76387.1|//class III peroxidase [Gossypium hirsutum]	pop:POPTR_836853//K00430//E1.11.1.7//EC 1.11.1.7//peroxidase	Metabolism// Metabolism// Metabolism	Energy Metabolism// Amino Acid Metabolism// Biosynthesis of Other Secondary Metabolites	Methane metabolism // Phenylalanine metabolism // Phenylpropanoid biosynthesis	IPR000823; Plant peroxidase//IPR002016; Haem peroxidase, plant/fungal/bacterial//IPR010255; Haem peroxidase//IPR019794; Peroxidase, active site
Ghi.8089.1.S1_at	Gorai.007G121000.1	Yes	4.16248	0	3.69219	0	2.86344	0	3.14193	0	gi|14249015|gb|AAK57698.1|AF377316_1//myb-like transcription factor Myb 5 [Gossypium hirsutum]	rcu:RCOM_1345780//K09422//MYBP//EC --//myb proto-oncogene protein, plant	Genetic Information Processing	Transcription	Transcription factors	IPR001005; SANT/Myb domain//IPR009057; Homeodomain-like//IPR015495; Myb transcription factor//IPR017930; Myb domain, DNA-binding
GraAffx.7979.1.S1_s_at	Gorai.013G226800.1	Yes							3.13557	0	gi|224085922|ref|XP_002307739.1|//predicted protein [Populus trichocarpa]	NA	NA	NA	NA	NA
Ghi.3642.2.A1_at	Gorai.007G355400.1	Yes	3.65117	0			4.62332	0	3.13151	0	gi|508717191|gb|EOY09088.1|//Uncharacterized protein TCM_024470 [Theobroma cacao]	NA	NA	NA	NA	NA
Gra.1633.1.S1_s_at	Gorai.008G010600.1	Yes			3.9612	0	3.21595	0	3.12837	0	gi|508703124|gb|EOX95020.1|//Uncharacterized protein TCM_004607 [Theobroma cacao]	NA	NA	NA	NA	NA
Ghi.10425.3.S1_s_at	Gorai.002G235900.1	Yes	2.46152	0.013958					3.12781	0	gi|508716547|gb|EOY08444.1|//Late embryogenesis abundant (LEA) hydroxyproline-rich glycoprotein family, putative [Theobroma cacao]	ath:AT1G32270//K08488//STX7//EC --//syntaxin 7	Genetic Information Processing// Genetic Information Processing// Cellular Processes	Folding, Sorting and Degradation// Folding, Sorting and Degradation// Transport and Catabolism	SNARE interactions in vesicular transport // SNAREs // Phagosome	IPR004864; Late embryogenesis abundant protein, LEA-14
Ghi.5128.1.A1_at		Yes	3.71315	0	4.96549	0	2.26372	0	3.12365	0
Ghi.4.2.S1_at	Gorai.002G237300.1	Yes					4.24088	0	3.09833	0	gi|89258498|gb|ABD65462.1|//short chain alcohol dehydrogenase [Gossypium hirsutum]	osa:4335093//K13070//MAS//EC 1.1.1.295//momilactone-A synthase	Metabolism	Metabolism of Terpenoids and Polyketides	Diterpenoid biosynthesis	IPR002198; Short-chain dehydrogenase/reductase SDR//IPR002347; Glucose/ribitol dehydrogenase//IPR016040; NAD(P)-binding domain
Ghi.3480.2.A1_s_at	Gorai.004G169100.1	Yes							3.09824	0	gi|508704701|gb|EOX96597.1|//Uncharacterized protein TCM_005819 [Theobroma cacao]	NA	NA	NA	NA	NA
GraAffx.24730.1.S1_s_at	Gorai.011G022800.1	Yes	3.03538	0	2.38812	0.0196217	2.94294	0.0116627	3.09633	0	gi|508781164|gb|EOY28420.1|//F-box family protein, putative [Theobroma cacao]	NA	NA	NA	NA	IPR001810; F-box domain, cyclin-like
GhiAffx.53142.1.S1_s_at	Gorai.007G197700.1	Yes			2.47518	0	2.96714	0.0116627	3.09093	0	gi|508699025|gb|EOX90921.1|//Ferulic acid 5-hydroxylase 1 [Theobroma cacao]	pop:POPTR_836596//K09755//CYP84A, F5H//EC 1.14.-.-//ferulate-5-hydroxylase	Metabolism// Metabolism	Biosynthesis of Other Secondary Metabolites// Enzyme Families	Phenylpropanoid biosynthesis // Cytochrome P450	IPR001128; Cytochrome P450//IPR002401; Cytochrome P450, E-class, group I//IPR017972; Cytochrome P450, conserved site
GraAffx.17651.1.A1_s_at	Gorai.005G080600.1	Yes	3.74378	0			2.79014	0.0116627	3.0867	0	gi|508724770|gb|EOY16667.1|//Plant U-box 29, putative [Theobroma cacao]	NA	NA	NA	NA	IPR003613; U box domain//IPR011989; Armadillo-like helical//IPR013083; Zinc finger, RING/FYVE/PHD-type//IPR016024; Armadillo-type fold
GraAffx.11485.2.A1_a_at	Gorai.009G251000.1	Yes			4.51473	0			3.08589	0	gi|508724610|gb|EOY16507.1|//Thiamin diphosphate-binding fold (THDP-binding) superfamily protein [Theobroma cacao]	ath:AT1G21400//K00166//E1.2.4.4A, bkdA1//EC 1.2.4.4//2-oxoisovalerate dehydrogenase E1 component, alpha subunit	Metabolism	Amino Acid Metabolism	Valine, leucine and isoleucine degradation	IPR001017; Dehydrogenase, E1 component
GraAffx.14386.1.S1_at	Gorai.011G124700.1	Yes					2.48398	0.0116627	3.08025	0.018362	gi|508712526|gb|EOY04423.1|//Serine/threonine protein kinase 2 [Theobroma cacao]	osa:4332748//K08282//E2.7.11.1//EC 2.7.11.1//non-specific serine/threonine protein kinase	Unclassified	Cellular Processes and Signaling	Signal transduction mechanisms	IPR000719; Protein kinase, catalytic domain//IPR000961; AGC-kinase, C-terminal//IPR002290; Serine/threonine- / dual-specificity protein kinase, catalytic domain//IPR008271; Serine/threonine-protein kinase, active site//IPR011009; Protein kinase-like doma
Ghi.9240.3.A1_s_at	Gorai.012G119600.1	Yes	2.57136	0			3.69298	0	3.07521	0	gi|508715152|gb|EOY07049.1|//RNI-like superfamily protein [Theobroma cacao]	pop:POPTR_577093//K13424//WRKY33//EC --//WRKY transcription factor 33	Genetic Information Processing// Organismal Systems	Transcription// Environmental Adaptation	Transcription factors // Plant-pathogen interaction	IPR003657; DNA-binding WRKY
Ghi.10228.1.S1_at	Gorai.007G132800.1	Yes			2.28562	0	3.03801	0	3.07027	0	gi|148612415|gb|ABQ96123.1|//gibberellic acid receptor-b [Gossypium hirsutum]	pop:POPTR_552633//K14493//GID1//EC 3.-.-.-//gibberellin receptor GID1	Environmental Information Processing	Signal Transduction	Plant hormone signal transduction	IPR002168; Lipase, GDXG, active site//IPR013094; Alpha/beta hydrolase fold-3
Ghi.9584.4.S1_at	Gorai.001G230500.1	Yes	5.47617	0	4.41875	0	3.40968	0.0116627	3.06898	0	gi|38016531|gb|AAR07601.1|//fiber quinone-oxidoreductase, partial [Gossypium barbadense]	gfo:GFO_1929//K00540//E1.-.-.-//EC --//--	Unclassified	Metabolism	Others	IPR002085; Alcohol dehydrogenase superfamily, zinc-type//IPR011032; GroES-like//IPR013154; Alcohol dehydrogenase GroES-like//IPR020843; Polyketide synthase, enoylreductase
Gra.2314.1.S1_at	Gorai.001G011600.1	Yes			3.99847	0			3.06625	0	gi|508783207|gb|EOY30463.1|//Beta-galactosidase [Theobroma cacao]	ath:AT3G52840//K12309//GLB1, ELNR1//EC 3.2.1.23//beta-galactosidase	Metabolism// Metabolism// Metabolism// Metabolism// Metabolism// Cellular Processes	Carbohydrate Metabolism// Lipid Metabolism// Glycan Biosynthesis and Metabolism// Glycan Biosynthesis and Metabolism// Glycan Biosynthesis and Metabolism// Transport and Catabolism	Galactose metabolism // Sphingolipid metabolism // Glycosaminoglycan degradation // Glycosphingolipid biosynthesis - ganglio series // Other glycan degradation // Lysosome	IPR001944; Glycoside hydrolase, family 35//IPR008979; Galactose-binding domain-like//IPR013781; Glycoside hydrolase, subgroup, catalytic domain//IPR017853; Glycoside hydrolase, superfamily//IPR019801; Glycoside hydrolase, family 35, conserved site
Ghi.6141.1.S1_at	Gorai.013G002500.1	Yes	2.23887	0.0284559	3.55427	0	2.93421	0	3.06008	0	gi|508717179|gb|EOY09076.1|//Patatin-like phospholipase family protein isoform 1 [Theobroma cacao]	vvi:100258980//K14674//TGL4//EC 3.1.1.3 3.1.1.13 3.1.1.4 2.3.1.51//TAG lipase / steryl ester hydrolase / phospholipase A2 / LPA acyltransferase	Metabolism// Metabolism// Metabolism// Metabolism// Metabolism// Metabolism// Metabolism	Lipid Metabolism// Lipid Metabolism// Lipid Metabolism// Lipid Metabolism// Lipid Metabolism// Lipid Metabolism// Lipid Metabolism	Steroid biosynthesis // Glycerolipid metabolism // Glycerophospholipid metabolism // Ether lipid metabolism // Arachidonic acid metabolism // Linoleic acid metabolism // alpha-Linolenic acid metabolism	IPR002641; Patatin/Phospholipase A2-related//IPR006689; Small GTPase superfamily, ARF/SAR type//IPR016035; Acyl transferase/acyl hydrolase/lysophospholipase//IPR021771; Triacylglycerol lipase
GhiAffx.31025.1.S1_at	Gorai.011G035600.1	Yes	2.74558	0	3.41104	0	3.09416	0	3.05877	0	gi|508780622|gb|EOY27878.1|//Integrin-linked protein kinase family protein isoform 1 [Theobroma cacao]	ddi:DDB_G0281557//K04424//ZAK, MLTK//EC 2.7.11.25//sterile alpha motif and leucine zipper containing kinase AZK	Metabolism// Environmental Information Processing// Cellular Processes	Enzyme Families// Signal Transduction// Cell Communication	Protein kinases // MAPK signaling pathway // Tight junction	IPR000719; Protein kinase, catalytic domain//IPR001245; Serine-threonine/tyrosine-protein kinase catalytic domain//IPR002110; Ankyrin repeat//IPR002290; Serine/threonine- / dual-specificity protein kinase, catalytic domain//IPR011009; Protein kinase-like
Ghi.7941.1.A1_at	Gorai.007G173300.1	Yes	2.05398	0.0159752			3.61036	0.0116627	3.05845	0.018362	gi|508701306|gb|EOX93202.1|//Uncharacterized protein TCM_002034 [Theobroma cacao]	NA	NA	NA	NA	IPR008889; VQ
GhiAffx.24975.1.A1_at	Gorai.004G100700.1	Yes	3.16397	0			4.58692	0	3.05652	0	gi|508784557|gb|EOY31813.1|//Uncharacterized protein TCM_039000 [Theobroma cacao]	NA	NA	NA	NA	IPR008480; Protein of unknown function DUF761, plant
GhiAffx.11150.1.S1_at	Gorai.012G058400.1	Yes	2.94143	0.0159752			2.94514	0.0116627	3.04101	0	gi|508711340|gb|EOY03237.1|//Galacturonosyltransferase-like 10 [Theobroma cacao]	rcu:RCOM_1468040//K13648//GAUT//EC 2.4.1.43//alpha-1,4-galacturonosyltransferase	Metabolism// Metabolism// Metabolism	Carbohydrate Metabolism// Carbohydrate Metabolism// Glycan Biosynthesis and Metabolism	Starch and sucrose metabolism // Amino sugar and nucleotide sugar metabolism // Glycosyltransferases	IPR002495; Glycosyl transferase, family 8
Ghi.6835.1.S1_at	Gorai.006G114000.1	Yes							3.03283	0	gi|508786087|gb|EOY33343.1|//Polynucleotidyl transferase, ribonuclease H-like superfamily protein [Theobroma cacao]	vvi:100255985//K12581//CNOT7_8, CAF1, POP2//EC --//CCR4-NOT transcription complex subunit 7/8	Genetic Information Processing	Folding, Sorting and Degradation	RNA degradation	IPR006941; Ribonuclease CAF1//IPR012337; Ribonuclease H-like domain
Ghi.8424.1.A1_at	Gorai.001G220300.1	Yes	3.7374	0	2.17316	0	3.79063	0	3.02486	0	gi|508701527|gb|EOX93423.1|//Auxin-responsive family protein, putative [Theobroma cacao]	NA	NA	NA	NA	IPR005018; DOMON domain//IPR006593; Cytochrome b561/ferric reductase transmembrane//IPR017214; Uncharacterised conserved protein UCP037471
Gra.2458.2.S1_at	Gorai.004G077800.1	Yes			2.62611	0	2.29672	0.0116627	3.01231	0	gi|508702787|gb|EOX94683.1|//Methylcrotonyl-CoA carboxylase alpha chai isoform 1 [Theobroma cacao]	rcu:RCOM_0646250//K01968//E6.4.1.4A//EC 6.4.1.4//3-methylcrotonyl-CoA carboxylase alpha subunit	Metabolism	Amino Acid Metabolism	Valine, leucine and isoleucine degradation	IPR000089; Biotin/lipoyl attachment//IPR001882; Biotin-binding site//IPR005479; Carbamoyl-phosphate synthetase, large subunit, ATP-binding//IPR005481; Carbamoyl-phosphate synthase, large subunit, N-terminal//IPR005482; Biotin carboxylase, C-terminal//IPR0
GhiAffx.42355.1.A1_at	Gorai.002G061900.1	Yes					2.59319	0	3.00844	0	gi|508728614|gb|EOY20511.1|//Uncharacterized protein TCM_046144 [Theobroma cacao]	NA	NA	NA	NA	IPR003340; B3 DNA binding domain//IPR015300; DNA-binding pseudobarrel domain
Ghi.9151.2.S1_at	Gorai.009G273400.1	Yes	3.86673	0	2.5469	0	3.70233	0	3.00548	0	gi|508722852|gb|EOY14749.1|//Respiratory burst oxidase D [Theobroma cacao]	vvi:100262614//K13447//RBOH//EC 1.6.3.- 1.11.1.-//respiratory burst oxidase	Organismal Systems	Environmental Adaptation	Plant-pathogen interaction	IPR000778; Cytochrome b245, heavy chain//IPR002048; Calcium-binding EF-hand//IPR011992; EF-hand-like domain//IPR013112; FAD-binding 8//IPR013121; Ferric reductase, NAD binding//IPR013130; Flavoprotein transmembrane component//IPR013623; NADPH oxidase Resp
Ghi.1127.4.S1_x_at	Gorai.009G006400.1	Yes							2.99822	0	gi|508714788|gb|EOY06685.1|//Xyloglucan endotransglucosylase/hydrolase family protein [Theobroma cacao]	pop:POPTR_1106810//K08235//E2.4.1.207//EC 2.4.1.207//xyloglucan:xyloglucosyl transferase	Unclassified	Metabolism	Others	IPR000757; Glycoside hydrolase, family 16//IPR008263; Glycoside hydrolase, family 16, active site//IPR008985; Concanavalin A-like lectin/glucanase//IPR010713; Xyloglucan endo-transglycosylase, C-terminal//IPR013320; Concanavalin A-like lectin/glucanase, s
GhiAffx.15780.1.A1_s_at	Gorai.005G202000.1	Yes	3.63941	0	3.66785	0	2.66859	0	2.99416	0	gi|508707517|gb|EOX99413.1|//RING membrane-anchor 1, putative isoform 1 [Theobroma cacao]	pop:POPTR_551914//K10666//RNF5//EC 6.3.2.19//E3 ubiquitin-protein ligase RNF5	Genetic Information Processing// Genetic Information Processing	Folding, Sorting and Degradation// Folding, Sorting and Degradation	Protein processing in endoplasmic reticulum // Ubiquitin system	IPR001841; Zinc finger, RING-type//IPR013083; Zinc finger, RING/FYVE/PHD-type//IPR017907; Zinc finger, RING-type, conserved site
GraAffx.27366.1.S1_at	Gorai.002G256200.1	Yes							2.98836	0	gi|508715516|gb|EOY07413.1|//Pyrroline-5-carboxylate synthetase isoform 1 [Theobroma cacao]	vvi:100266504//K12657//ALDH18A1, P5CS//EC 2.7.2.11 1.2.1.41//delta-1-pyrroline-5-carboxylate synthetase	Metabolism	Amino Acid Metabolism	Arginine and proline metabolism	IPR000965; Gamma-glutamyl phosphate reductase GPR//IPR001048; Aspartate/glutamate/uridylate kinase//IPR001057; Glutamate/acetylglutamate kinase//IPR005715; Glutamate 5-kinase/delta-1-pyrroline-5-carboxylate synthase//IPR005766; Delta l-pyrroline-5-carboxy
Ghi.2356.1.S1_at	Gorai.007G021700.1	Yes			1.82038	0	2.22747	0	2.98458	0	gi|508777258|gb|EOY24514.1|//AT-hook motif nuclear-localized protein 1 isoform 2 [Theobroma cacao]	NA	NA	NA	NA	IPR005175; Domain of unknown function DUF296
GhiAffx.4043.10.S1_at	Gorai.003G059100.1	Yes			2.42177	0.035631	3.39151	0.0116627	2.98016	0.018362	gi|508779856|gb|EOY27112.1|//Glycosyl hydrolases family 32 protein isoform 1 [Theobroma cacao]	vvi:100232951//K01193//E3.2.1.26, sacA//EC 3.2.1.26//beta-fructofuranosidase	Metabolism// Metabolism	Carbohydrate Metabolism// Carbohydrate Metabolism	Galactose metabolism // Starch and sucrose metabolism	IPR001362; Glycoside hydrolase, family 32//IPR008985; Concanavalin A-like lectin/glucanase//IPR013148; Glycosyl hydrolases family 32, N-terminal//IPR013189; Glycosyl hydrolase family 32, C-terminal//IPR018053; Glycoside hydrolase, family 32, active site//
Ghi.490.1.S1_s_at	Gorai.004G267900.1	Yes	4.45628	0.013958	3.26612	0	3.33967	0.0116627	2.95673	0	gi|508776136|gb|EOY23392.1|//Leucine-rich repeat (LRR) family protein [Theobroma cacao]	sbi:SORBI_06g028760//K13420//FLS2//EC 2.7.11.1//LRR receptor-like serine/threonine-protein kinase FLS2	Metabolism// Organismal Systems	Enzyme Families// Environmental Adaptation	Protein kinases // Plant-pathogen interaction	IPR001611; Leucine-rich repeat//IPR013210; Leucine-rich repeat-containing N-terminal, type 2
Ghi.296.1.S1_s_at	Gorai.005G086300.1	Yes							2.95442	0	gi|508724594|gb|EOY16491.1|//Wall-associated kinase 2, putative [Theobroma cacao]	ath:AT3G59420//K00924//E2.7.1.-//EC --//--	Unclassified	Cellular Processes and Signaling	Signal transduction mechanisms	IPR000152; EGF-type aspartate/asparagine hydroxylation site//IPR000719; Protein kinase, catalytic domain//IPR000742; Epidermal growth factor-like domain//IPR001881; EGF-like calcium-binding//IPR002290; Serine/threonine- / dual-specificity protein kinase,
Ghi.10620.1.S1_at	Gorai.009G208900.1	Yes	1.85676	0	1.63528	0	2.85275	0.0116627	2.95187	0	gi|508722683|gb|EOY14580.1|//Myb domain protein 77 [Theobroma cacao]	zma:100284969//K09422//MYBP//EC --//myb proto-oncogene protein, plant	Genetic Information Processing	Transcription	Transcription factors	IPR001005; SANT/Myb domain//IPR009057; Homeodomain-like//IPR015495; Myb transcription factor//IPR017930; Myb domain, DNA-binding
Ghi.7890.1.S1_at	Gorai.013G234500.1	Yes	2.68598	0			3.15638	0	2.95097	0	gi|470101668|ref|XP_004287292.1|//PREDICTED: uncharacterized protein LOC101313542 [Fragaria vesca subsp. vesca]	NA	NA	NA	NA	IPR003245; Plastocyanin-like//IPR008972; Cupredoxin
GhiAffx.59905.1.S1_at	Gorai.011G055700.1	Yes	2.17146	0	4.85572	0	2.31636	0	2.94961	0	gi|508780123|gb|EOY27379.1|//Uncharacterized protein TCM_029239 [Theobroma cacao]	NA	NA	NA	NA	IPR007650; Protein of unknown function DUF581
GhiAffx.23896.1.S1_at	Gorai.011G022800.1	Yes	2.48428	0.013958	2.53785	0.035631			2.948	0	gi|508781164|gb|EOY28420.1|//F-box family protein, putative [Theobroma cacao]	NA	NA	NA	NA	IPR001810; F-box domain, cyclin-like
Ghi.3410.1.A1_s_at	Gorai.002G206200.1	Yes	3.77624	0	2.85994	0	2.61253	0	2.94726	0	gi|508705558|gb|EOX97454.1|//U-box domain-containing protein 15 isoform 1 [Theobroma cacao]					IPR000225; Armadillo//IPR003613; U box domain//IPR011989; Armadillo-like helical//IPR013083; Zinc finger, RING/FYVE/PHD-type//IPR016024; Armadillo-type fold
Ghi.10089.1.S1_s_at	Gorai.009G235500.1	Yes	1.85049	0.0159752					2.93872	0	gi|508724070|gb|EOY15967.1|//Phosphate-responsive 1 family protein [Theobroma cacao]	NA	NA	NA	NA	IPR006766; Phosphate-induced protein 1
Ghi.9831.1.S1_at	Gorai.001G107400.1	Yes							2.93823	0	gi|508786909|gb|EOY34165.1|//Exocyst subunit exo70 family protein H7, putative [Theobroma cacao]	vvi:100241639//K07195//EXOC7, EXO70//EC --//exocyst complex component 7	Organismal Systems	Endocrine System	Insulin signaling pathway	IPR004140; Exo70 exocyst complex subunit//IPR016159; Cullin repeat-like-containing domain
GhiAffx.24140.1.S1_at	Gorai.009G055700.1	Yes	4.23628	0	2.72494	0	2.08159	0	2.9344	0	gi|508782308|gb|EOY29564.1|//Ubiquitin carboxyl-terminal hydrolase, putative [Theobroma cacao]	vvi:100246880//K11855//USP36_42//EC 3.1.2.15//ubiquitin carboxyl-terminal hydrolase 36/42	Metabolism// Genetic Information Processing	Enzyme Families// Folding, Sorting and Degradation	Peptidases // Ubiquitin system	IPR001394; Peptidase C19, ubiquitin carboxyl-terminal hydrolase 2//IPR018200; Peptidase C19, ubiquitin carboxyl-terminal hydrolase 2, conserved site
GhiAffx.25530.1.A1_at	Gorai.009G018900.1	Yes					2.47835	0.0116627	2.93432	0	gi|508783752|gb|EOY31008.1|//Lactoylglutathione lyase / glyoxalase I family protein [Theobroma cacao]					NA
GraAffx.10612.1.S1_s_at	Gorai.012G096800.1	Yes	2.82298	0.013958	1.96871	0.0196217			2.92882	0	gi|211906522|gb|ACJ11754.1|//UDP-D-glucuronic acid 4-epimerase [Gossypium hirsutum]	rcu:RCOM_0782170//K08679//E5.1.3.6//EC 5.1.3.6//UDP-glucuronate 4-epimerase	Metabolism// Metabolism	Carbohydrate Metabolism// Carbohydrate Metabolism	Starch and sucrose metabolism // Amino sugar and nucleotide sugar metabolism	IPR001509; NAD-dependent epimerase/dehydratase//IPR008089; Nucleotide sugar epimerase//IPR016040; NAD(P)-binding domain
GhiAffx.23700.1.S1_s_at	Gorai.004G234700.1	Yes	3.20846	0			2.83694	0	2.92744	0	gi|508787389|gb|EOY34645.1|//Uncharacterized protein TCM_042248 [Theobroma cacao]	NA	NA	NA	NA	IPR007612; LURP1-like domain//IPR025659; Tubby C-terminal-like domain
GhiAffx.3717.1.S1_s_at	Gorai.013G017600.1	Yes					2.68964	0.0116627	2.926	0	gi|508725864|gb|EOY17761.1|//Zinc finger family protein [Theobroma cacao]	vcn:VOLCADRAFT_106802//K15172//SUPT5H, SPT5//EC --//transcription elongation factor SPT5	Genetic Information Processing	Transcription	Transcription machinery	IPR000571; Zinc finger, CCCH-type//IPR002110; Ankyrin repeat//IPR020683; Ankyrin repeat-containing domain
Ghi.8044.1.S1_x_at	Gorai.005G082400.1	Yes	2.70565	0	4.23277	0	3.1142	0	2.91768	0	gi|1220196|gb|AAA91811.1|//alcohol dehydrogenase 2a [Gossypium hirsutum]	pop:POPTR_718546//K00001//E1.1.1.1, adh//EC 1.1.1.1//alcohol dehydrogenase	Metabolism// Metabolism// Metabolism// Metabolism// Metabolism// Metabolism// Metabolism// Metabolism	Carbohydrate Metabolism// Lipid Metabolism// Amino Acid Metabolism// Metabolism of Cofactors and Vitamins// Xenobiotics Biodegradation and Metabolism// Xenobiotics Biodegradation and Metabolism// Xenobiotics Biodegradation and Metabolism// Xenobiotics Bi	Glycolysis / Gluconeogenesis // Fatty acid metabolism // Tyrosine metabolism // Retinol metabolism // Chloroalkane and chloroalkene degradation // Naphthalene degradation // Metabolism of xenobiotics by cytochrome P450 // Drug metabolism - cytochrome P45	IPR002085; Alcohol dehydrogenase superfamily, zinc-type//IPR002328; Alcohol dehydrogenase, zinc-type, conserved site//IPR011032; GroES-like//IPR013149; Alcohol dehydrogenase, C-terminal//IPR013154; Alcohol dehydrogenase GroES-like//IPR016040; NAD(P)-bindi
GhiAffx.23244.1.A1_x_at	Gorai.013G224000.1	Yes	3.1099	0			2.51173	0	2.91764	0	gi|508782993|gb|EOY30249.1|//Kinase superfamily protein [Theobroma cacao]	osa:4337593//K00924//E2.7.1.-//EC --//--	Unclassified	Cellular Processes and Signaling	Signal transduction mechanisms	IPR000719; Protein kinase, catalytic domain//IPR001245; Serine-threonine/tyrosine-protein kinase catalytic domain//IPR002290; Serine/threonine- / dual-specificity protein kinase, catalytic domain//IPR008271; Serine/threonine-protein kinase, active site//
Ghi.3732.1.S1_s_at	Gorai.011G203600.1	Yes	3.83435	0	3.40434	0	2.99902	0	2.91594	0	gi|508714918|gb|EOY06815.1|//Neutral invertase isoform 1 [Theobroma cacao]	syx:SynWH7803_0536//K01193//E3.2.1.26, sacA//EC 3.2.1.26//beta-fructofuranosidase	Metabolism// Metabolism	Carbohydrate Metabolism// Carbohydrate Metabolism	Galactose metabolism // Starch and sucrose metabolism	IPR008928; Six-hairpin glycosidase-like//IPR024746; Glycosyl hydrolase family 100
Ghi.3192.1.A1_at	Gorai.012G106200.1	Yes	2.77405	0					2.91563	0	gi|508715550|gb|EOY07447.1|//Avr9/Cf-9 rapidly elicited protein 137, putative [Theobroma cacao]	NA	NA	NA	NA	IPR007700; Protein of unknown function DUF668//IPR021864; Protein of unknown function DUF3475
Ghi.6523.1.S1_s_at	Gorai.012G129000.1	Yes					2.25939	0	2.91281	0	gi|10505370|gb|AAG18451.1|AF305064_1//PR protein class 10 [Gossypium hirsutum]	NA	NA	NA	NA	IPR000916; Bet v I domain//IPR023393; START-like domain//IPR024949; Bet v I type allergen
Ghi.6729.1.A1_at	Gorai.007G345900.1	Yes			1.43226	0.035631	2.30141	0	2.90208	0	gi|508718697|gb|EOY10594.1|//APR-like 5, putative [Theobroma cacao]	NA	NA	NA	NA	IPR012336; Thioredoxin-like fold//IPR013766; Thioredoxin domain
Ghi.9959.1.S1_s_at	Gorai.011G029800.1	Yes	1.79019	0.0416615					2.89981	0	gi|508780924|gb|EOY28180.1|//Erf domain protein 9, putative [Theobroma cacao]	ath:AT5G44210//K09286//EREBP//EC --//EREBP-like factor	Genetic Information Processing	Transcription	Transcription factors	IPR001471; AP2/ERF domain//IPR016177; DNA-binding, integrase-type
Ghi.1132.3.S1_s_at	Gorai.004G134600.1	Yes	2.59885	0.013958			2.59103	0.0116627	2.89975	0	gi|508777723|gb|EOY24979.1|//WRKY family transcription factor, putative isoform 1 [Theobroma cacao]	rcu:RCOM_1689100//K13426//WRKY29//EC --//WRKY transcription factor 29	Genetic Information Processing// Organismal Systems	Transcription// Environmental Adaptation	Transcription factors // Plant-pathogen interaction	IPR003657; DNA-binding WRKY
GhiAffx.39417.1.A1_at	Gorai.011G274800.1	Yes	3.01484	0			3.60744	0	2.89915	0	gi|508726046|gb|EOY17943.1|//UDP-glucosyltransferase family 1 protein [Theobroma cacao]	sbi:SORBI_01g001220//K13030//UGT85B1//EC 2.4.1.85//cyanohydrin beta-glucosyltransferase	Metabolism// Metabolism	Metabolism of Other Amino Acids// Glycan Biosynthesis and Metabolism	Cyanoamino acid metabolism // Glycosyltransferases	IPR002213; UDP-glucuronosyl/UDP-glucosyltransferase
Ghi.6664.1.S1_at	Gorai.012G018900.1	Yes	2.38204	0.0159752	2.42472	0	3.62786	0	2.89047	0	gi|508727830|gb|EOY19727.1|//Sigma factor binding protein 1, putative [Theobroma cacao]	NA	NA	NA	NA	IPR008889; VQ
GhiAffx.26276.1.S1_s_at	Gorai.009G156700.1	Yes					1.85513	0.0116627	2.88529	0	gi|508780498|gb|EOY27754.1|//Basic helix-loop-helix DNA-binding superfamily protein, putative [Theobroma cacao]	NA	NA	NA	NA	IPR011598; Helix-loop-helix DNA-binding
Ghi.6417.4.A1_s_at	Gorai.001G092800.1	Yes	2.38899	0.013958					2.88145	0	gi|18402895|ref|NP_565739.1|//uncharacterized protein [Arabidopsis thaliana]	NA	NA	NA	NA	NA
GhiAffx.6766.1.S1_at	Gorai.008G150700.1	Yes	3.50385	0			3.04943	0.0116627	2.881	0	gi|470114580|ref|XP_004293492.1|//PREDICTED: calcium-binding protein PBP1-like [Fragaria vesca subsp. vesca]	ecb:100063613//K10840//CETN2//EC --//centrin-2	Genetic Information Processing// Genetic Information Processing	Replication and Repair// Replication and Repair	Nucleotide excision repair // DNA repair and recombination proteins	IPR011992; EF-hand-like domain//IPR018247; EF-Hand 1, calcium-binding site//IPR018249; EF-HAND 2
GhiAffx.5627.1.S1_at	Gorai.011G099700.1	Yes	3.49369	0	2.4375	0	2.7706	0	2.88022	0	gi|508699017|gb|EOX90913.1|//Nuclear receptor binding set domain containing protein 1, nsd, putative isoform 1 [Theobroma cacao]	bfo:BRAFLDRAFT_99284//K11424//NSD1_2//EC 2.1.1.43//histone-lysine N-methyltransferase NSD1/2	Metabolism// Genetic Information Processing	Amino Acid Metabolism// Replication and Repair	Lysine degradation // Chromosome	IPR001965; Zinc finger, PHD-type//IPR003169; GYF//IPR011011; Zinc finger, FYVE/PHD-type//IPR013083; Zinc finger, RING/FYVE/PHD-type//IPR019786; Zinc finger, PHD-type, conserved site//IPR019787; Zinc finger, PHD-finger
Ghi.8476.1.S1_x_at	Gorai.008G010600.1	Yes			3.56856	0	2.98094	0.0216593	2.87777	0.018362	gi|508703124|gb|EOX95020.1|//Uncharacterized protein TCM_004607 [Theobroma cacao]	NA	NA	NA	NA	NA
Ghi.1172.3.A1_at	Gorai.001G212500.1	Yes	1.35573	0	3.62588	0	2.32197	0	2.87452	0	gi|508701262|gb|EOX93158.1|//2-oxoglutarate and Fe(II)-dependent oxygenase superfamily protein [Theobroma cacao]	vvi:100265167//K04124//E1.14.11.15//EC 1.14.11.15//gibberellin 3-beta-dioxygenase	Metabolism	Metabolism of Terpenoids and Polyketides	Diterpenoid biosynthesis	IPR005123; Oxoglutarate/iron-dependent oxygenase
Ghi.6704.1.S1_at	Gorai.008G082500.1	Yes							2.87183	0	gi|508699766|gb|EOX91662.1|//Zinc-finger DNA binding protein, putative [Theobroma cacao]	NA	NA	NA	NA	IPR007087; Zinc finger, C2H2//IPR015880; Zinc finger, C2H2-like
GbaAffx.198.1.S1_s_at	Gorai.005G049700.1	Yes			1.83253	0	2.14287	0.0116627	2.8591	0	gi|45644504|gb|AAS73002.1|//proline-rich protein [Gossypium barbadense]	NA	NA	NA	NA	NA
Ghi.3047.1.S1_a_at	Gorai.005G224500.1	Yes	2.87034	0					2.84957	0	gi|508706807|gb|EOX98703.1|//Dicarboxylate carrier 2 [Theobroma cacao]	pop:POPTR_763966//K15104//NA//NA//NA	NA	NA	NA	IPR002030; Mitochondrial brown fat uncoupling protein//IPR018108; Mitochondrial substrate/solute carrier//IPR023395; Mitochondrial carrier domain
Ghi.1011.2.A1_at	Gorai.006G150200.1	Yes	2.80169	0			2.07904	0	2.84937	0	gi|465111451|gb|AGH25794.1|//YLS9 [Gossypium hirsutum]	ath:AT1G32270//K08488//STX7//EC --//syntaxin 7	Genetic Information Processing// Genetic Information Processing// Cellular Processes	Folding, Sorting and Degradation// Folding, Sorting and Degradation// Transport and Catabolism	SNARE interactions in vesicular transport // SNAREs // Phagosome	IPR004864; Late embryogenesis abundant protein, LEA-14
GhiAffx.13014.1.A1_at		Yes							2.84628	0
Ghi.162.1.S1_s_at	Gorai.011G029800.1	Yes							2.8388	0	gi|508780924|gb|EOY28180.1|//Erf domain protein 9, putative [Theobroma cacao]	ath:AT5G44210//K09286//EREBP//EC --//EREBP-like factor	Genetic Information Processing	Transcription	Transcription factors	IPR001471; AP2/ERF domain//IPR016177; DNA-binding, integrase-type
Ghi.3458.2.S1_at	Gorai.008G143800.1	Yes	4.14099	0	1.6092	0.0196217	2.30392	0	2.83762	0	gi|508703243|gb|EOX95139.1|//Plant invertase/pectin methylesterase inhibitor superfamily [Theobroma cacao]	rcu:RCOM_1179060//K01051//E3.1.1.11//EC 3.1.1.11//pectinesterase	Metabolism// Metabolism	Carbohydrate Metabolism// Carbohydrate Metabolism	Pentose and glucuronate interconversions // Starch and sucrose metabolism	IPR000070; Pectinesterase, catalytic//IPR006501; Pectinesterase inhibitor//IPR011050; Pectin lyase fold/virulence factor//IPR012334; Pectin lyase fold//IPR018040; Pectinesterase, active site
GhiAffx.10976.1.S1_at	Gorai.005G195200.1	Yes			3.65711	0	2.64097	0	2.8354	0	gi|225451535|ref|XP_002273468.1|//PREDICTED: glycerophosphodiester phosphodiesterase GDE1 [Vitis vinifera]	sce:YPL110C//K06867//K06867//EC --//--	Unclassified	Poorly Characterized	General function prediction only	IPR004129; Glycerophosphoryl diester phosphodiesterase//IPR017946; PLC-like phosphodiesterase, TIM beta/alpha-barrel domain
Ghi.10001.1.S1_s_at	Gorai.009G274700.1	Yes	3.55532	0	3.30185	0	2.24158	0	2.8343	0	gi|508722754|gb|EOY14651.1|//Allene oxide synthase [Theobroma cacao]	pop:POPTR_644172//K01723//AOS//EC 4.2.1.92//hydroperoxide dehydratase	Metabolism// Metabolism	Lipid Metabolism// Enzyme Families	alpha-Linolenic acid metabolism // Cytochrome P450	IPR001128; Cytochrome P450//IPR002403; Cytochrome P450, E-class, group IV
Ghi.8388.2.S1_at	Gorai.012G152300.1	Yes			2.16231	0	2.49634	0	2.83155	0	gi|508706157|gb|EOX98053.1|//Uncharacterized protein TCM_006906 [Theobroma cacao]	NA	NA	NA	NA	IPR024489; Organ specific protein
Ghi.3763.1.A1_s_at	Gorai.006G244600.1	Yes							2.83078	0	gi|508713930|gb|EOY05827.1|//Autoinhibited calcium ATPase [Theobroma cacao]	ath:AT3G63380//K01537//E3.6.3.8//EC 3.6.3.8//Ca2+-transporting ATPase	Unclassified	Metabolism	Energy metabolism	IPR023299; ATPase, P-type, cytoplasmic domain N//IPR023306; ATPase, cation-transporting, domain N
GhiAffx.48249.1.S1_s_at	Gorai.005G049700.1	Yes			1.77241	0	2.11227	0.0116627	2.82988	0	gi|45644504|gb|AAS73002.1|//proline-rich protein [Gossypium barbadense]	NA	NA	NA	NA	NA
Ghi.8652.1.A1_s_at	Gorai.006G227800.1	Yes	1.20922	0	1.6643	0	2.74358	0	2.82316	0	gi|460416133|ref|XP_004253404.1|//PREDICTED: uncharacterized protein LOC101249447, partial [Solanum lycopersicum]	NA	NA	NA	NA	IPR006041; Pollen Ole e 1 allergen/extensin
GbaAffx.201.1.S1_s_at	Gorai.012G129000.1	Yes					2.13317	0	2.82119	0	gi|10505370|gb|AAG18451.1|AF305064_1//PR protein class 10 [Gossypium hirsutum]	NA	NA	NA	NA	IPR000916; Bet v I domain//IPR023393; START-like domain//IPR024949; Bet v I type allergen
Ghi.7694.1.S1_at	Gorai.011G065300.1	Yes			2.2913	0			2.81442	0	gi|508779841|gb|EOY27097.1|//Beta galactosidase 1 [Theobroma cacao]	ath:AT3G52840//K12309//GLB1, ELNR1//EC 3.2.1.23//beta-galactosidase	Metabolism// Metabolism// Metabolism// Metabolism// Metabolism// Cellular Processes	Carbohydrate Metabolism// Lipid Metabolism// Glycan Biosynthesis and Metabolism// Glycan Biosynthesis and Metabolism// Glycan Biosynthesis and Metabolism// Transport and Catabolism	Galactose metabolism // Sphingolipid metabolism // Glycosaminoglycan degradation // Glycosphingolipid biosynthesis - ganglio series // Other glycan degradation // Lysosome	IPR000922; D-galactoside/L-rhamnose binding SUEL lectin domain//IPR001944; Glycoside hydrolase, family 35//IPR008979; Galactose-binding domain-like//IPR013781; Glycoside hydrolase, subgroup, catalytic domain//IPR017853; Glycoside hydrolase, superfamily//I
Ghi.3451.2.S1_at	Gorai.004G103500.1	Yes	2.62241	0.013958	3.31178	0	2.85466	0	2.81387	0	gi|508784368|gb|EOY31624.1|//Trehalose phosphatase/synthase 11 [Theobroma cacao]	rcu:RCOM_0993370//K00697//E2.4.1.15, otsA//EC 2.4.1.15//alpha,alpha-trehalose-phosphate synthase (UDP-forming)	Metabolism// Metabolism	Carbohydrate Metabolism// Glycan Biosynthesis and Metabolism	Starch and sucrose metabolism // Glycosyltransferases	IPR001830; Glycosyl transferase, family 20//IPR003337; Trehalose-phosphatase//IPR006379; HAD-superfamily hydrolase, subfamily IIB//IPR023214; HAD-like domain
Ghi.5815.1.S1_at	Gorai.005G081700.1	Yes							2.8086	0	gi|1263291|gb|AAA97409.1|//alcohol dehydrogenase 2b [Gossypium hirsutum]	pop:POPTR_718546//K00001//E1.1.1.1, adh//EC 1.1.1.1//alcohol dehydrogenase	Metabolism// Metabolism// Metabolism// Metabolism// Metabolism// Metabolism// Metabolism// Metabolism	Carbohydrate Metabolism// Lipid Metabolism// Amino Acid Metabolism// Metabolism of Cofactors and Vitamins// Xenobiotics Biodegradation and Metabolism// Xenobiotics Biodegradation and Metabolism// Xenobiotics Biodegradation and Metabolism// Xenobiotics Bi	Glycolysis / Gluconeogenesis // Fatty acid metabolism // Tyrosine metabolism // Retinol metabolism // Chloroalkane and chloroalkene degradation // Naphthalene degradation // Metabolism of xenobiotics by cytochrome P450 // Drug metabolism - cytochrome P45	IPR002085; Alcohol dehydrogenase superfamily, zinc-type//IPR002328; Alcohol dehydrogenase, zinc-type, conserved site//IPR011032; GroES-like//IPR013149; Alcohol dehydrogenase, C-terminal//IPR013154; Alcohol dehydrogenase GroES-like//IPR016040; NAD(P)-bindi
Ghi.7911.1.S1_x_at	Gorai.004G031100.1	Yes	3.13084	0					2.80846	0	gi|508784542|gb|EOY31798.1|//Xyloglucan endotransglycosylase 6 isoform 1 [Theobroma cacao]	rcu:RCOM_1630030//K08235//E2.4.1.207//EC 2.4.1.207//xyloglucan:xyloglucosyl transferase	Unclassified	Metabolism	Others	IPR000757; Glycoside hydrolase, family 16//IPR008263; Glycoside hydrolase, family 16, active site//IPR008264; Beta-glucanase//IPR008985; Concanavalin A-like lectin/glucanase//IPR010713; Xyloglucan endo-transglycosylase, C-terminal//IPR013320; Concanavalin
Ghi.9362.1.S1_at	Gorai.006G114000.1	Yes							2.8072	0	gi|508786087|gb|EOY33343.1|//Polynucleotidyl transferase, ribonuclease H-like superfamily protein [Theobroma cacao]	vvi:100255985//K12581//CNOT7_8, CAF1, POP2//EC --//CCR4-NOT transcription complex subunit 7/8	Genetic Information Processing	Folding, Sorting and Degradation	RNA degradation	IPR006941; Ribonuclease CAF1//IPR012337; Ribonuclease H-like domain
Ghi.4598.1.A1_at	Gorai.007G039800.1	Yes	3.9008	0			3.13675	0	2.80601	0	gi|508774872|gb|EOY22128.1|//Reversibly glycosylated polypeptide 3 [Theobroma cacao]	rcu:RCOM_1468610//K13379//RGP, UTM//EC 2.4.1.- 5.4.99.-//reversibly glycosylated polypeptide/UDP-arabinopyranose mutase	Metabolism	Glycan Biosynthesis and Metabolism	Glycosyltransferases	IPR004901; Alpha-1,4-glucan-protein synthase, UDP-forming
Ghi.684.1.S1_at	Gorai.002G141800.1	Yes	2.44039	0.013958	1.26236	0	2.46207	0	2.80493	0	gi|508707811|gb|EOX99707.1|//Binding protein, putative [Theobroma cacao]	pop:POPTR_842976//K07195//EXOC7, EXO70//EC --//exocyst complex component 7	Organismal Systems	Endocrine System	Insulin signaling pathway	IPR004140; Exo70 exocyst complex subunit//IPR016159; Cullin repeat-like-containing domain
Ghi.204.1.S1_s_at	Gorai.008G243100.1	Yes	1.43739	0			3.39252	0	2.80122	0	gi|508777346|gb|EOY24602.1|//Hydroxymethylglutaryl-CoA synthase / HMG-CoA synthase / 3-hydroxy-3-methylglutaryl coenzyme A synthase [Theobroma cacao]	rcu:RCOM_1683050//K01641//E2.3.3.10, pksG//EC 2.3.3.10//hydroxymethylglutaryl-CoA synthase	Metabolism// Metabolism// Metabolism// Metabolism	Carbohydrate Metabolism// Lipid Metabolism// Amino Acid Metabolism// Metabolism of Terpenoids and Polyketides	Butanoate metabolism // Synthesis and degradation of ketone bodies // Valine, leucine and isoleucine degradation // Terpenoid backbone biosynthesis	IPR000590; Hydroxymethylglutaryl-coenzyme A synthase, active site//IPR010122; Hydroxymethylglutaryl-CoA synthase, eukaryotic//IPR013528; Hydroxymethylglutaryl-coenzyme A synthase, N-terminal//IPR013746; Hydroxymethylglutaryl-coenzyme A synthase C-terminal
Ghi.10332.1.A1_x_at	Gorai.004G160100.1	Yes	3.10614	0	1.81551	0	1.89647	0.0116627	2.79801	0	gi|508703966|gb|EOX95862.1|//WRKY transcription factor 23, putative [Theobroma cacao]	rcu:RCOM_1616660//K13425//WRKY22//EC --//WRKY transcription factor 22	Genetic Information Processing// Organismal Systems	Transcription// Environmental Adaptation	Transcription factors // Plant-pathogen interaction	IPR003657; DNA-binding WRKY
Ghi.3743.1.S1_at	Gorai.009G124000.1	Yes	4.11908	0	3.24526	0	3.17944	0	2.79599	0	gi|508778796|gb|EOY26052.1|//WRKY DNA-binding protein 40, putative isoform 1 [Theobroma cacao]	sbi:SORBI_09g023270//K13424//WRKY33//EC --//WRKY transcription factor 33	Genetic Information Processing// Organismal Systems	Transcription// Environmental Adaptation	Transcription factors // Plant-pathogen interaction	IPR003657; DNA-binding WRKY
Ghi.2998.1.A1_x_at	Gorai.004G046300.1	Yes	2.92361	0	3.75659	0	2.33959	0.0116627	2.78468	0	gi|508712353|gb|EOY04250.1|//Allene oxide cyclase isoform 2 [Theobroma cacao]	vvi:100246325//K10525//E5.3.99.6, aoc//EC 5.3.99.6//allene oxide cyclase	Metabolism	Lipid Metabolism	alpha-Linolenic acid metabolism	IPR009410; Allene oxide cyclase
Ghi.7907.1.S1_s_at	Gorai.002G073700.1	Yes			2.28125	0	3.63268	0	2.78072	0	gi|206584345|gb|ACI15345.1|//NAC domain protein NAC4 [Gossypium hirsutum]	NA	NA	NA	NA	IPR003441; No apical meristem (NAM) protein
GhiAffx.40120.1.A1_at	Gorai.008G227000.1	Yes	4.28135	0	2.18068	0	2.66043	0.0116627	2.77762	0	gi|255557595|ref|XP_002519827.1|//conserved hypothetical protein [Ricinus communis]	NA	NA	NA	NA	NA
Gra.42.1.S1_s_at	Gorai.009G313700.1	Yes							2.77638	0	gi|508726767|gb|EOY18664.1|//Plant-specific GATA-type zinc finger transcription factor family protein isoform 2 [Theobroma cacao]	NA	NA	NA	NA	IPR000679; Zinc finger, GATA-type//IPR013088; Zinc finger, NHR/GATA-type//IPR016679; Transcription factor, GATA, plant
Ghi.4571.1.A1_at	Gorai.003G140100.1	Yes			4.28729	0	2.89726	0	2.77629	0	gi|508787022|gb|EOY34278.1|//FAR1-related sequence 3 isoform 1 [Theobroma cacao]	NA	NA	NA	NA	IPR004330; FAR1 DNA binding domain//IPR006564; Zinc finger, PMZ-type//IPR007527; Zinc finger, SWIM-type//IPR018289; MULE transposase domain
Ghi.1054.1.S1_at	Gorai.009G440500.1	Yes			3.5414	0			2.77064	0	gi|508720409|gb|EOY12306.1|//Zinc finger protein, putative [Theobroma cacao]					IPR001087; Lipase, GDSL
Ghi.6664.1.A1_at	Gorai.012G018900.1	Yes	2.28636	0.0284559	2.12882	0	3.39946	0	2.76648	0	gi|508727830|gb|EOY19727.1|//Sigma factor binding protein 1, putative [Theobroma cacao]	NA	NA	NA	NA	IPR008889; VQ
Ghi.3642.2.S1_at	Gorai.007G355400.1	Yes	3.28634	0			3.98233	0	2.75972	0	gi|508717191|gb|EOY09088.1|//Uncharacterized protein TCM_024470 [Theobroma cacao]	NA	NA	NA	NA	NA
Ghi.9106.1.S1_at	Gorai.007G284400.1	Yes	5.33425	0	3.23513	0	3.35535	0	2.7501	0	gi|508719226|gb|EOY11123.1|//Lysine/ornithine decarboxylase [Theobroma cacao]	pop:POPTR_1079795//K01581//E4.1.1.17, ODC1, speC, speF//EC 4.1.1.17//ornithine decarboxylase	Metabolism// Metabolism	Amino Acid Metabolism// Metabolism of Other Amino Acids	Arginine and proline metabolism // Glutathione metabolism	IPR000183; Ornithine/DAP/Arg decarboxylase//IPR002433; Ornithine decarboxylase//IPR009006; Alanine racemase/group IV decarboxylase, C-terminal//IPR022643; Orn/DAP/Arg decarboxylase 2, C-terminal//IPR022644; Orn/DAP/Arg decarboxylase 2, N-terminal//IPR0226
Ghi.1708.1.S1_at	Gorai.007G197200.1	Yes	3.33002	0	2.35242	0	2.44946	0	2.75003	0	gi|508699017|gb|EOX90913.1|//Nuclear receptor binding set domain containing protein 1, nsd, putative isoform 1 [Theobroma cacao]	gga:422897//K11424//NSD1_2//EC 2.1.1.43//histone-lysine N-methyltransferase NSD1/2	Metabolism// Genetic Information Processing	Amino Acid Metabolism// Replication and Repair	Lysine degradation // Chromosome	IPR000571; Zinc finger, CCCH-type//IPR001965; Zinc finger, PHD-type//IPR003121; SWIB/MDM2 domain//IPR003169; GYF//IPR004343; Plus-3//IPR011011; Zinc finger, FYVE/PHD-type//IPR013083; Zinc finger, RING/FYVE/PHD-type//IPR018144; Plus-3 domain, subgroup//IPR
GhiAffx.12651.1.S1_at	Gorai.009G132900.1	Yes					3.26783	0	2.73342	0	gi|508779456|gb|EOY26712.1|//Sulfate transporter 3,4 [Theobroma cacao]					IPR001902; Sulphate anion transporter//IPR002645; Sulphate transporter/antisigma-factor antagonist STAS//IPR011547; Sulphate transporter//IPR018045; Sulphate anion transporter, conserved site
Gra.277.1.S1_s_at	Gorai.003G129300.1	Yes							2.72944	0	gi|508786721|gb|EOY33977.1|//Zinc finger family protein, putative [Theobroma cacao]	rcu:RCOM_0734760//K11982//RNF115_126//EC 6.3.2.19//E3 ubiquitin-protein ligase RNF115/126	Genetic Information Processing	Folding, Sorting and Degradation	Ubiquitin system	IPR001841; Zinc finger, RING-type//IPR010543; Domain of unknown function DUF1117//IPR013083; Zinc finger, RING/FYVE/PHD-type
Ghi.8007.1.S1_at	Gorai.011G036300.1	Yes	1.77643	0.0159752	2.67211	0	2.20982	0	2.72903	0	gi|508780655|gb|EOY27911.1|//BES1/BZR1 [Theobroma cacao]	rcu:RCOM_1593760//K14503//BZR1_2//EC --//brassinosteroid resistant 1/2	Environmental Information Processing	Signal Transduction	Plant hormone signal transduction	IPR008540; BZR1, transcriptional repressor
Ghi.10830.1.A1_at	Gorai.003G168600.1	Yes					2.98816	0.0116627	2.72667	0	gi|508777199|gb|EOY24455.1|//Bifunctional inhibitor/lipid-transfer protein/seed storage 2S albumin superfamily protein, putative [Theobroma cacao]	NA	NA	NA	NA	IPR013770; Plant lipid transfer protein/hydrophobic protein helical domain//IPR016140; Bifunctional inhibitor/plant lipid transfer protein/seed storage helical domain
GraAffx.33744.1.A1_at	Gorai.012G108700.1	Yes			2.3075	0	1.92223	0.0116627	2.71631	0	gi|508715475|gb|EOY07372.1|//RHO guanyl-nucleotide exchange factor 7 [Theobroma cacao]	NA	NA	NA	NA	IPR005512; Plant specific Rop nucleotide exchanger, PRONE
GhiAffx.35559.1.S1_s_at	Gorai.008G247900.1	Yes	1.89504	0.0284559			2.94673	0	2.71534	0	gi|508777528|gb|EOY24784.1|//Hydroxyproline-rich glycoprotein family protein [Theobroma cacao]	NA	NA	NA	NA	NA
Ghi.5157.1.S1_s_at	Gorai.005G200200.1	Yes							2.71221	0	gi|156145802|gb|ABU53677.1|//ethylene-responsive element binding protein [Gossypium barbadense]	ath:AT5G44210//K09286//EREBP//EC --//EREBP-like factor	Genetic Information Processing	Transcription	Transcription factors	IPR001471; AP2/ERF domain//IPR016177; DNA-binding, integrase-type
GraAffx.9655.1.S1_s_at	Gorai.010G079700.1	Yes	5.3694	0	4.74794	0			2.71168	0.018362	gi|508783318|gb|EOY30574.1|//Myo-inositol oxygenase 2 isoform 1 [Theobroma cacao]	rcu:RCOM_1048680//K00469//MIOX//EC 1.13.99.1//inositol oxygenase	Metabolism// Metabolism	Carbohydrate Metabolism// Carbohydrate Metabolism	Ascorbate and aldarate metabolism // Inositol phosphate metabolism	IPR007828; Inositol oxygenase
GraAffx.30426.1.A1_s_at	Gorai.007G052900.1	Yes							2.71062	0	gi|508699413|gb|EOX91309.1|//SKU5 similar 17 isoform 1 [Theobroma cacao]	ath:AT1G55570//K00423//E1.10.3.3//EC 1.10.3.3//L-ascorbate oxidase	Metabolism	Carbohydrate Metabolism	Ascorbate and aldarate metabolism	IPR001117; Multicopper oxidase, type 1//IPR008972; Cupredoxin//IPR011706; Multicopper oxidase, type 2//IPR011707; Multicopper oxidase, type 3
GraAffx.25526.1.A1_a_at	Gorai.004G104300.1	Yes	3.19275	0			2.26311	0	2.70576	0	gi|508784318|gb|EOY31574.1|//Tetraspanin8 [Theobroma cacao]	NA	NA	NA	NA	IPR000301; Tetraspanin, subgroup//IPR018499; Tetraspanin//IPR018503; Tetraspanin, conserved site
GraAffx.25344.1.S1_a_at	Gorai.010G118300.1	Yes	2.08737	0.013958			2.45391	0	2.70524	0	gi|41057633|gb|AAR98818.1|//transcription factor WRKY1 [Gossypium arboreum]	pop:POPTR_663578//K13424//WRKY33//EC --//WRKY transcription factor 33	Genetic Information Processing// Organismal Systems	Transcription// Environmental Adaptation	Transcription factors // Plant-pathogen interaction	IPR003657; DNA-binding WRKY
Ghi.6559.1.S1_at	Gorai.003G029000.1	Yes	2.28082	0	2.42233	0	3.0724	0	2.69958	0	gi|211906540|gb|ACJ11763.1|//class III peroxidase [Gossypium hirsutum]	vvi:100266458//K00430//E1.11.1.7//EC 1.11.1.7//peroxidase	Metabolism// Metabolism// Metabolism	Energy Metabolism// Amino Acid Metabolism// Biosynthesis of Other Secondary Metabolites	Methane metabolism // Phenylalanine metabolism // Phenylpropanoid biosynthesis	IPR000823; Plant peroxidase//IPR002016; Haem peroxidase, plant/fungal/bacterial//IPR010255; Haem peroxidase//IPR019793; Peroxidases heam-ligand binding site//IPR019794; Peroxidase, active site
Ghi.2692.1.S1_at	Gorai.008G025600.1	Yes	2.36506	0			3.00522	0.0116627	2.69376	0	gi|508706310|gb|EOX98206.1|//Uncharacterized protein TCM_007020 [Theobroma cacao]	NA	NA	NA	NA	IPR012442; Protein of unknown function DUF1645
Gra.1286.1.S1_at	Gorai.009G322100.1	Yes			2.4378	0	2.29809	0.0216593	2.69018	0	gi|508725966|gb|EOY17863.1|//sugar beet HS1 PRO-1 2 [Theobroma cacao]	NA	NA	NA	NA	IPR009743; Hs1pro-1, C-terminal//IPR009869; Hs1pro-1, N-terminal
Ghi.3286.1.S1_at	Gorai.010G025200.1	Yes							2.69	0	gi|508723853|gb|EOY15750.1|//Salt tolerance zinc finger, putative [Theobroma cacao]	NA	NA	NA	NA	IPR007087; Zinc finger, C2H2//IPR013087; Zinc finger, C2H2-type/integrase, DNA-binding//IPR015880; Zinc finger, C2H2-like
GhiAffx.60347.1.S1_s_at	Gorai.004G160100.1	Yes	3.1025	0	1.9739	0	1.83643	0.0116627	2.68952	0	gi|508703966|gb|EOX95862.1|//WRKY transcription factor 23, putative [Theobroma cacao]	rcu:RCOM_1616660//K13425//WRKY22//EC --//WRKY transcription factor 22	Genetic Information Processing// Organismal Systems	Transcription// Environmental Adaptation	Transcription factors // Plant-pathogen interaction	IPR003657; DNA-binding WRKY
GraAffx.31063.1.A1_at	Gorai.003G140400.1	Yes							2.68758	0	gi|508787039|gb|EOY34295.1|//Late embryogenesis abundant (LEA) hydroxyproline-rich glycoprotein family, putative isoform 1 [Theobroma cacao]	NA	NA	NA	NA	IPR004864; Late embryogenesis abundant protein, LEA-14
Ghi.6088.2.S1_at	Gorai.009G104600.1	Yes	2.95673	0			3.79704	0	2.68668	0	gi|297748119|gb|ADI52626.1|//mitogen-activated protein kinase 3 [Gossypium hirsutum]	pop:POPTR_833180//K04371//ERK1_2//EC 2.7.11.24//extracellular signal-regulated kinase 1/2	Metabolism// Genetic Information Processing// Environmental Information Processing// Environmental Information Processing// Environmental Information Processing// Environmental Information Processing// Environmental Information Processing// Environmental	Enzyme Families// Replication and Repair// Signal Transduction// Signal Transduction// Signal Transduction// Signal Transduction// Signal Transduction// Signal Transduction// Cell Motility// Cell Growth and Death// Cell Communication// Cell Communication	Protein kinases // Chromosome // MAPK signaling pathway // MAPK signaling pathway - fly // ErbB signaling pathway // TGF-beta signaling pathway // VEGF signaling pathway // mTOR signaling pathway // Regulation of actin cytoskeleton // Oocyte meiosis // F
GhiAffx.16826.1.S1_at	Gorai.007G296500.1	Yes	4.11943	0	3.443	0	3.36905	0	2.68208	0	gi|508719462|gb|EOY11359.1|//Peroxisomal adenine nucleotide carrier 1 [Theobroma cacao]	pop:POPTR_821998//K13354//SLC25A17, PMP34//EC --//solute carrier family 25 (peroxisomal adenine nucleotide transporter), member 17	Cellular Processes	Transport and Catabolism	Peroxisome	IPR002067; Mitochondrial carrier protein//IPR018108; Mitochondrial substrate/solute carrier//IPR023395; Mitochondrial carrier domain
Ghi.5407.1.A1_x_at	Gorai.005G080100.1	Yes			2.33236	0	3.23412	0.0116627	2.67564	0.0252867	gi|302759691|ref|XP_002963268.1|//hypothetical protein SELMODRAFT_405021 [Selaginella moellendorffii]	mmu:380684//K04574//NEFH, NF-H//EC --//neurofilament heavy polypeptide	Cellular Processes// Human Diseases	Cell Motility// Neurodegenerative Diseases	Cytoskeleton proteins // Amyotrophic lateral sclerosis (ALS)	NA
Gra.1120.1.S1_s_at	Gorai.002G073700.1	Yes			2.61851	0	3.40273	0	2.66615	0	gi|206584345|gb|ACI15345.1|//NAC domain protein NAC4 [Gossypium hirsutum]	NA	NA	NA	NA	IPR003441; No apical meristem (NAM) protein
Ghi.3132.1.S1_at	Gorai.010G249400.1	Yes							2.66033	0	gi|508781675|gb|EOY28931.1|//SCL domain class transcription factor [Theobroma cacao]	pop:POPTR_645273//K14494//DELLA//EC --//DELLA protein	Environmental Information Processing	Signal Transduction	Plant hormone signal transduction	IPR005202; Transcription factor GRAS
Ghi.4227.1.S1_s_at	Gorai.008G230100.1	Yes			2.76952	0	1.63261	0.0116627	2.65913	0	gi|508776874|gb|EOY24130.1|//Chloroplast beta-amylase isoform 1 [Theobroma cacao]	ath:AT4G17090//K01177//E3.2.1.2//EC 3.2.1.2//beta-amylase	Metabolism	Carbohydrate Metabolism	Starch and sucrose metabolism	IPR001371; Glycoside hydrolase, family 14B, plant//IPR001554; Glycoside hydrolase, family 14//IPR013781; Glycoside hydrolase, subgroup, catalytic domain//IPR017853; Glycoside hydrolase, superfamily//IPR018238; Glycoside hydrolase, family 14, conserved sit
Ghi.3797.1.S1_at	Gorai.008G060100.1	Yes	3.14873	0.0159752			2.77331	0	2.65904	0	gi|508712001|gb|EOY03898.1|//Myb domain protein 20 [Theobroma cacao]	pop:POPTR_552946//K09422//MYBP//EC --//myb proto-oncogene protein, plant	Genetic Information Processing	Transcription	Transcription factors	IPR001005; SANT/Myb domain//IPR009057; Homeodomain-like//IPR015495; Myb transcription factor//IPR017930; Myb domain, DNA-binding
Ghi.4.1.A1_at	Gorai.002G237200.1	Yes							2.65904	0.018362	gi|89258498|gb|ABD65462.1|//short chain alcohol dehydrogenase [Gossypium hirsutum]	osa:4335093//K13070//MAS//EC 1.1.1.295//momilactone-A synthase	Metabolism	Metabolism of Terpenoids and Polyketides	Diterpenoid biosynthesis	IPR002198; Short-chain dehydrogenase/reductase SDR//IPR002347; Glucose/ribitol dehydrogenase//IPR016040; NAD(P)-binding domain
Gra.1482.1.S1_s_at	Gorai.006G061800.1	Yes	3.82343	0	2.16892	0	3.40156	0	2.65636	0	gi|508773744|gb|EOY21000.1|//Cytochrome P450, putative [Theobroma cacao]	rcu:RCOM_0193830//K09755//CYP84A, F5H//EC 1.14.-.-//ferulate-5-hydroxylase	Metabolism// Metabolism	Biosynthesis of Other Secondary Metabolites// Enzyme Families	Phenylpropanoid biosynthesis // Cytochrome P450	IPR001128; Cytochrome P450//IPR002401; Cytochrome P450, E-class, group I//IPR017972; Cytochrome P450, conserved site
Gra.1495.1.S1_s_at	Gorai.011G029800.1	Yes							2.6469	0	gi|508780924|gb|EOY28180.1|//Erf domain protein 9, putative [Theobroma cacao]	ath:AT5G44210//K09286//EREBP//EC --//EREBP-like factor	Genetic Information Processing	Transcription	Transcription factors	IPR001471; AP2/ERF domain//IPR016177; DNA-binding, integrase-type
GhiAffx.39816.1.S1_s_at	Gorai.013G228000.1	Yes							2.64407	0	gi|508783226|gb|EOY30482.1|//Cytidine deaminase [Theobroma cacao]	pop:POPTR_1080879//K01489//E3.5.4.5, cdd//EC 3.5.4.5//cytidine deaminase	Metabolism// Metabolism	Nucleotide Metabolism// Xenobiotics Biodegradation and Metabolism	Pyrimidine metabolism // Drug metabolism - other enzymes	IPR002125; CMP/dCMP deaminase, zinc-binding//IPR006263; Cytidine deaminase, homodimeric//IPR013171; Cytidine/deoxycytidylate deaminase, zinc-binding domain//IPR016192; APOBEC/CMP deaminase, zinc-binding//IPR016193; Cytidine deaminase-like
Ghi.6088.1.S1_s_at	Gorai.009G104600.1	Yes	3.61811	0			4.00859	0	2.64346	0.0110207	gi|297748119|gb|ADI52626.1|//mitogen-activated protein kinase 3 [Gossypium hirsutum]	pop:POPTR_833180//K04371//ERK1_2//EC 2.7.11.24//extracellular signal-regulated kinase 1/2	Metabolism// Genetic Information Processing// Environmental Information Processing// Environmental Information Processing// Environmental Information Processing// Environmental Information Processing// Environmental Information Processing// Environmental	Enzyme Families// Replication and Repair// Signal Transduction// Signal Transduction// Signal Transduction// Signal Transduction// Signal Transduction// Signal Transduction// Cell Motility// Cell Growth and Death// Cell Communication// Cell Communication	Protein kinases // Chromosome // MAPK signaling pathway // MAPK signaling pathway - fly // ErbB signaling pathway // TGF-beta signaling pathway // VEGF signaling pathway // mTOR signaling pathway // Regulation of actin cytoskeleton // Oocyte meiosis // F
Ghi.1092.3.A1_s_at		Yes	2.44134	0.0416615			1.93716	0.0116627	2.63397	0
Ghi.1586.1.S1_at	Gorai.009G414800.1	Yes			2.71161	0	2.24039	0	2.63301	0	gi|508716017|gb|EOY07914.1|//Heavy metal transport/detoxification superfamily protein, putative [Theobroma cacao]	NA	NA	NA	NA	IPR006121; Heavy metal-associated domain, HMA
GhiAffx.62994.1.A1_at	Gorai.001G084200.1	Yes			3.60094	0			2.63271	0	gi|508712185|gb|EOY04082.1|//MATE efflux family protein, putative [Theobroma cacao]					IPR002528; Multi antimicrobial extrusion protein
Ghi.5495.1.A1_s_at	Gorai.007G235900.1	Yes	2.08043	0	1.92848	0	1.91266	0	2.62273	0	gi|508700089|gb|EOX91985.1|//Uncharacterized protein TCM_001018 [Theobroma cacao]	NA	NA	NA	NA	NA
GhiAffx.48251.1.S1_at	Gorai.009G298100.1	Yes	3.75116	0.013958	3.56956	0	2.20326	0	2.61763	0	gi|508777375|gb|EOY24631.1|//Phloem protein 2-A12, putative [Theobroma cacao]	NA	NA	NA	NA	IPR001810; F-box domain, cyclin-like
Ghi.8033.1.S1_s_at	Gorai.002G016900.1	Yes	5.77023	0.013958	6.25271	0			2.6159	0	gi|508707375|gb|EOX99271.1|//Tyrosine/DOPA decarboxylase [Theobroma cacao]	vvi:100266935//K01592//E4.1.1.25//EC 4.1.1.25//tyrosine decarboxylase	Metabolism// Metabolism	Amino Acid Metabolism// Biosynthesis of Other Secondary Metabolites	Tyrosine metabolism // Isoquinoline alkaloid biosynthesis	IPR002129; Pyridoxal phosphate-dependent decarboxylase//IPR010977; Aromatic-L-amino-acid decarboxylase//IPR015421; Pyridoxal phosphate-dependent transferase, major region, subdomain 1//IPR015422; Pyridoxal phosphate-dependent transferase, major region, su
Ghi.3160.1.A1_at	Gorai.003G136200.1	Yes	2.71072	0.013958			2.39127	0	2.61388	0	gi|508786880|gb|EOY34136.1|//C2H2 and C2HC zinc fingers superfamily protein, putative [Theobroma cacao]	NA	NA	NA	NA	IPR007087; Zinc finger, C2H2//IPR015880; Zinc finger, C2H2-like
Ghi.3797.1.A1_at	Gorai.008G060100.1	Yes	3.49613	0			3.06417	0.0116627	2.61143	0	gi|508712001|gb|EOY03898.1|//Myb domain protein 20 [Theobroma cacao]	pop:POPTR_552946//K09422//MYBP//EC --//myb proto-oncogene protein, plant	Genetic Information Processing	Transcription	Transcription factors	IPR001005; SANT/Myb domain//IPR009057; Homeodomain-like//IPR015495; Myb transcription factor//IPR017930; Myb domain, DNA-binding
Ghi.563.2.A1_at	Gorai.011G001000.1	Yes	3.79279	0	3.3453	0	2.5024	0.0116627	2.61069	0	gi|508778882|gb|EOY26138.1|//Uncharacterized protein TCM_027550 [Theobroma cacao]	NA	NA	NA	NA	NA
GhiAffx.21120.1.A1_at	Gorai.006G184100.1	Yes	3.75966	0	2.47741	0	2.73036	0	2.60272	0	gi|214011438|gb|ACJ61469.1|//GbVe [Gossypium barbadense]	sbi:SORBI_06g028760//K13420//FLS2//EC 2.7.11.1//LRR receptor-like serine/threonine-protein kinase FLS2	Metabolism// Organismal Systems	Enzyme Families// Environmental Adaptation	Protein kinases // Plant-pathogen interaction	IPR001611; Leucine-rich repeat//IPR003591; Leucine-rich repeat, typical subtype//IPR013210; Leucine-rich repeat-containing N-terminal, type 2
Ghi.9359.1.S1_at		Yes	3.68078	0			2.53805	0.0116627	2.60248	0
Ghi.1249.1.S1_a_at	Gorai.007G220200.1	Yes							2.59942	0.018362	gi|508699705|gb|EOX91601.1|//Gibberellin-regulated family protein, putative [Theobroma cacao]	NA	NA	NA	NA	IPR003854; Gibberellin regulated protein
Ghi.9726.2.S1_s_at	Gorai.010G155900.1	Yes							2.59702	0	gi|508780924|gb|EOY28180.1|//Erf domain protein 9, putative [Theobroma cacao]	ath:AT5G44210//K09286//EREBP//EC --//EREBP-like factor	Genetic Information Processing	Transcription	Transcription factors	IPR001471; AP2/ERF domain//IPR016177; DNA-binding, integrase-type
Ghi.2692.2.S1_at	Gorai.008G025600.1	Yes	2.52775	0			2.93345	0.0116627	2.59437	0	gi|508706310|gb|EOX98206.1|//Uncharacterized protein TCM_007020 [Theobroma cacao]	NA	NA	NA	NA	IPR012442; Protein of unknown function DUF1645
Ghi.9149.3.A1_at	Gorai.004G128500.1	Yes							2.5938	0	gi|508776582|gb|EOY23838.1|//Uncharacterized protein TCM_015608 [Theobroma cacao]	NA	NA	NA	NA	NA
Ghi.3370.1.S1_s_at	Gorai.004G267900.1	Yes	3.38713	0	2.6359	0	2.84137	0.0116627	2.5921	0	gi|508776136|gb|EOY23392.1|//Leucine-rich repeat (LRR) family protein [Theobroma cacao]	sbi:SORBI_06g028760//K13420//FLS2//EC 2.7.11.1//LRR receptor-like serine/threonine-protein kinase FLS2	Metabolism// Organismal Systems	Enzyme Families// Environmental Adaptation	Protein kinases // Plant-pathogen interaction	IPR001611; Leucine-rich repeat//IPR013210; Leucine-rich repeat-containing N-terminal, type 2
Ghi.9726.1.A1_s_at	Gorai.010G155900.1	Yes							2.58976	0	gi|508780924|gb|EOY28180.1|//Erf domain protein 9, putative [Theobroma cacao]	ath:AT5G44210//K09286//EREBP//EC --//EREBP-like factor	Genetic Information Processing	Transcription	Transcription factors	IPR001471; AP2/ERF domain//IPR016177; DNA-binding, integrase-type
Ghi.6088.2.A1_s_at	Gorai.009G104600.1	Yes	2.83158	0			3.54458	0	2.58961	0	gi|297748119|gb|ADI52626.1|//mitogen-activated protein kinase 3 [Gossypium hirsutum]	pop:POPTR_833180//K04371//ERK1_2//EC 2.7.11.24//extracellular signal-regulated kinase 1/2	Metabolism// Genetic Information Processing// Environmental Information Processing// Environmental Information Processing// Environmental Information Processing// Environmental Information Processing// Environmental Information Processing// Environmental	Enzyme Families// Replication and Repair// Signal Transduction// Signal Transduction// Signal Transduction// Signal Transduction// Signal Transduction// Signal Transduction// Cell Motility// Cell Growth and Death// Cell Communication// Cell Communication	Protein kinases // Chromosome // MAPK signaling pathway // MAPK signaling pathway - fly // ErbB signaling pathway // TGF-beta signaling pathway // VEGF signaling pathway // mTOR signaling pathway // Regulation of actin cytoskeleton // Oocyte meiosis // F
GhiAffx.429.1.A1_at	Gorai.003G035600.1	Yes			3.46833	0	2.15798	0	2.58406	0	gi|508699944|gb|EOX91840.1|//Zinc finger family protein, putative isoform 1 [Theobroma cacao]					IPR001841; Zinc finger, RING-type//IPR002035; von Willebrand factor, type A//IPR013083; Zinc finger, RING/FYVE/PHD-type
Ghi.6898.1.S1_at	Gorai.004G125500.1	Yes			2.37935	0.0196217			2.58243	0.0252867	gi|508776459|gb|EOY23715.1|//2-oxoglutarate (2OG) and Fe(II)-dependent oxygenase superfamily protein [Theobroma cacao]	pop:POPTR_550478//K06892//K06892//EC --//--	Unclassified	Poorly Characterized	General function prediction only	IPR005123; Oxoglutarate/iron-dependent oxygenase
GhiAffx.24157.1.A1_at	Gorai.009G067200.1	Yes							2.58112	0	gi|508781969|gb|EOY29225.1|//Methionyl-tRNA synthetase [Theobroma cacao]	NA	NA	NA	NA	NA
Ghi.7915.4.S1_x_at	Gorai.007G260200.1	Yes							2.5766	0	gi|449277877|gb|EMC85899.1|//hypothetical protein A306_05657 [Columba livia]	NA	NA	NA	NA	NA
Ghi.1440.3.S1_at	Gorai.011G052300.1	Yes			2.21261	0	2.20204	0	2.57575	0	gi|508780198|gb|EOY27454.1|//Leucine-rich repeat transmembrane protein kinase [Theobroma cacao]	ath:AT4G33430//K13416//BAK1//EC 2.7.10.1 2.7.11.1//brassinosteroid insensitive 1-associated receptor kinase 1	Metabolism// Environmental Information Processing// Organismal Systems	Enzyme Families// Signal Transduction// Environmental Adaptation	Protein kinases // Plant hormone signal transduction // Plant-pathogen interaction	IPR000719; Protein kinase, catalytic domain//IPR001245; Serine-threonine/tyrosine-protein kinase catalytic domain//IPR001611; Leucine-rich repeat//IPR002290; Serine/threonine- / dual-specificity protein kinase, catalytic domain//IPR008271; Serine/threoni
GraAffx.16151.2.A1_s_at	Gorai.004G177200.1	Yes	1.87058	0.013958					2.56684	0	gi|508778115|gb|EOY25371.1|//Abscisic acid 8'-hydroxylase 1 [Theobroma cacao]	pop:POPTR_783291//K09843//E1.14.13.93//EC 1.14.13.93//(+)-abscisic acid 8'-hydroxylase	Metabolism// Metabolism	Metabolism of Terpenoids and Polyketides// Enzyme Families	Carotenoid biosynthesis // Cytochrome P450	IPR001128; Cytochrome P450//IPR002401; Cytochrome P450, E-class, group I//IPR017972; Cytochrome P450, conserved site
Ghi.7915.3.S1_x_at	Gorai.007G260200.1	Yes							2.56203	0	gi|449277877|gb|EMC85899.1|//hypothetical protein A306_05657 [Columba livia]	NA	NA	NA	NA	NA
Ghi.9568.1.S1_at	Gorai.010G222400.1	Yes	2.81612	0			3.12247	0	2.55854	0	gi|508778796|gb|EOY26052.1|//WRKY DNA-binding protein 40, putative isoform 1 [Theobroma cacao]	rcu:RCOM_0849600//K13424//WRKY33//EC --//WRKY transcription factor 33	Genetic Information Processing// Organismal Systems	Transcription// Environmental Adaptation	Transcription factors // Plant-pathogen interaction	IPR003657; DNA-binding WRKY
GhiAffx.24798.1.S1_at	Gorai.006G185500.1	Yes			1.97537	0.0196217	2.19624	0.0116627	2.55788	0	gi|508715165|gb|EOY07062.1|//Tautomerase/MIF superfamily protein [Theobroma cacao]	ppp:PHYPADRAFT_166244//K07253//MIF//EC 5.3.2.1//phenylpyruvate tautomerase	Metabolism// Metabolism	Amino Acid Metabolism// Amino Acid Metabolism	Tyrosine metabolism // Phenylalanine metabolism	IPR001398; Macrophage migration inhibitory factor//IPR014347; Tautomerase
GhiAffx.6483.1.S1_at	Gorai.011G216700.1	Yes	3.34403	0			2.83781	0	2.55396	0	gi|357456395|ref|XP_003598478.1|//hypothetical protein MTR_3g014180 [Medicago truncatula]	NA	NA	NA	NA	NA
GhiAffx.31355.1.S1_s_at	Gorai.013G046100.1	Yes	3.98971	0			3.53972	0	2.55266	0	gi|508706416|gb|EOX98312.1|//UDP-glycosyltransferase 73B4, putative [Theobroma cacao]	ath:AT2G36770//K13496//UGT73C//EC 2.4.1.-//UDP-glucosyl transferase 73C	Metabolism	Glycan Biosynthesis and Metabolism	Glycosyltransferases	IPR002213; UDP-glucuronosyl/UDP-glucosyltransferase
GhiAffx.6965.1.S1_at	Gorai.009G148200.1	Yes							2.54277	0	gi|508780151|gb|EOY27407.1|//Uncharacterized protein TCM_029258 [Theobroma cacao]	tgu:100226889//K10634//PJA2//EC 6.3.2.19//E3 ubiquitin-protein ligase Praja2	Genetic Information Processing	Folding, Sorting and Degradation	Ubiquitin system	IPR001841; Zinc finger, RING-type//IPR013083; Zinc finger, RING/FYVE/PHD-type
Ghi.4205.2.S1_s_at	Gorai.013G093000.1	Yes	2.9024	0	1.95438	0	2.07541	0.0116627	2.54229	0	gi|508709842|gb|EOY01739.1|//Beta glucosidase 40 isoform 1 [Theobroma cacao]	vvi:100232900//K01188//E3.2.1.21//EC 3.2.1.21//beta-glucosidase	Metabolism// Metabolism// Metabolism	Carbohydrate Metabolism// Metabolism of Other Amino Acids// Biosynthesis of Other Secondary Metabolites	Starch and sucrose metabolism // Cyanoamino acid metabolism // Phenylpropanoid biosynthesis	IPR001360; Glycoside hydrolase, family 1//IPR013781; Glycoside hydrolase, subgroup, catalytic domain//IPR017853; Glycoside hydrolase, superfamily//IPR018120; Glycoside hydrolase, family 1, active site
GhiAffx.24379.1.S1_at	Gorai.003G001600.1	Yes	2.31087	0	1.4191	0	1.81577	0	2.53624	0	gi|508698743|gb|EOX90639.1|//Transmembrane amino acid transporter family protein [Theobroma cacao]	pop:POPTR_208272//K14209//NA//NA//NA	NA	NA	NA	IPR013057; Amino acid transporter, transmembrane
Ghi.9178.3.S1_at	Gorai.005G044300.1	Yes	2.16176	0					2.53131	0	gi|508713827|gb|EOY05724.1|//Acyl-CoA N-acyltransferases superfamily protein isoform 1 [Theobroma cacao]	tte:TTE1540//K00676//E2.3.1.128//EC 2.3.1.128//ribosomal-protein-alanine N-acetyltransferase	Unclassified	Genetic Information Processing	Translation proteins	IPR000182; GNAT domain//IPR016181; Acyl-CoA N-acyltransferase
Ghi.3370.1.A1_at	Gorai.004G267900.1	Yes	3.30329	0	2.75338	0	2.84498	0.0116627	2.53119	0	gi|508776136|gb|EOY23392.1|//Leucine-rich repeat (LRR) family protein [Theobroma cacao]	sbi:SORBI_06g028760//K13420//FLS2//EC 2.7.11.1//LRR receptor-like serine/threonine-protein kinase FLS2	Metabolism// Organismal Systems	Enzyme Families// Environmental Adaptation	Protein kinases // Plant-pathogen interaction	IPR001611; Leucine-rich repeat//IPR013210; Leucine-rich repeat-containing N-terminal, type 2
GhiAffx.8028.1.S1_s_at	Gorai.002G061100.1	Yes	3.88057	0.013958	2.57385	0			2.52835	0	gi|508721362|gb|EOY13259.1|//Curculin-like (mannose-binding) lectin family protein [Theobroma cacao]	NA	NA	NA	NA	IPR001480; Bulb-type lectin domain//IPR013227; PAN-2 domain
Ghi.440.1.S1_s_at	Gorai.001G261100.1	Yes			3.08459	0	2.83327	0.0116627	2.52788	0	gi|508710452|gb|EOY02349.1|//Aldehyde dehydrogenase 2B4 isoform 1 [Theobroma cacao]	vvi:100259296//K00128//E1.2.1.3//EC 1.2.1.3//aldehyde dehydrogenase (NAD+)	Metabolism// Metabolism// Metabolism// Metabolism// Metabolism// Metabolism// Metabolism// Metabolism// Metabolism// Metabolism// Metabolism// Metabolism// Metabolism// Metabolism// Metabolism	Carbohydrate Metabolism// Carbohydrate Metabolism// Carbohydrate Metabolism// Carbohydrate Metabolism// Carbohydrate Metabolism// Lipid Metabolism// Lipid Metabolism// Amino Acid Metabolism// Amino Acid Metabolism// Amino Acid Metabolism// Amino Acid Met	Glycolysis / Gluconeogenesis // Pentose and glucuronate interconversions // Ascorbate and aldarate metabolism // Pyruvate metabolism // Propanoate metabolism // Fatty acid metabolism // Glycerolipid metabolism // Valine, leucine and isoleucine degradatio
GhiAffx.7921.1.S1_at		Yes							2.52744	0.0252867
GhiAffx.6425.1.S1_at	Gorai.008G180800.1	Yes			3.66716	0	3.05755	0	2.52185	0.018362	gi|508710016|gb|EOY01913.1|//Ribonuclease 1 [Theobroma cacao]	rcu:RCOM_0836480//K01166//E3.1.27.1//EC 3.1.27.1//ribonuclease T2	Unclassified	Genetic Information Processing	Translation proteins	IPR001568; Ribonuclease T2//IPR018188; Ribonuclease T2, active site
GhiAffx.49750.1.S1_at	Gorai.007G096400.1	Yes					2.95622	0.0116627	2.51814	0	gi|508704166|gb|EOX96062.1|//BON association protein 2, putative [Theobroma cacao]	NA	NA	NA	NA	IPR000008; C2 calcium-dependent membrane targeting//IPR008973; C2 calcium/lipid-binding domain, CaLB
Ghi.8524.1.S1_at	Gorai.006G259500.1	Yes			4.12065	0			2.51738	0.018362	gi|508714773|gb|EOY06670.1|//Periplasmic beta-glucosidase, putative [Theobroma cacao]	vvi:100252178//K05349//bglX//EC 3.2.1.21//beta-glucosidase	Metabolism// Metabolism// Metabolism	Carbohydrate Metabolism// Metabolism of Other Amino Acids// Biosynthesis of Other Secondary Metabolites	Starch and sucrose metabolism // Cyanoamino acid metabolism // Phenylpropanoid biosynthesis	IPR001764; Glycoside hydrolase, family 3, N-terminal//IPR002772; Glycoside hydrolase family 3 C-terminal domain//IPR017853; Glycoside hydrolase, superfamily
Gra.744.2.A1_s_at	Gorai.009G235400.1	Yes							2.51364	0	gi|508724069|gb|EOY15966.1|//Phosphate-responsive 1 family protein [Theobroma cacao]	NA	NA	NA	NA	IPR006766; Phosphate-induced protein 1
Ghi.10613.1.S1_at	Gorai.012G115000.1	Yes	4.15398	0	2.92229	0	2.46739	0	2.51253	0	gi|300507127|gb|ADK23939.1|//3FAD [Gossypium hirsutum]	pop:POPTR_831926//K10257//FAD8, desB//EC 1.14.19.-//omega-3 fatty acid desaturase (delta-15 desaturase)	Metabolism// Metabolism	Lipid Metabolism// Lipid Metabolism	Biosynthesis of unsaturated fatty acids // Lipid biosynthesis proteins	IPR005804; Fatty acid desaturase, type 1//IPR021863; Protein of unknown function DUF3474
Ghi.10485.1.S1_s_at	Gorai.009G218900.1	Yes	2.30912	0.0159752					2.50792	0.018362	gi|508723853|gb|EOY15750.1|//Salt tolerance zinc finger, putative [Theobroma cacao]	NA	NA	NA	NA	IPR007087; Zinc finger, C2H2//IPR015880; Zinc finger, C2H2-like
Ghi.3691.1.S1_at	Gorai.006G187800.1	Yes			2.5815	0.0196217			2.49832	0.018362	gi|224119232|ref|XP_002318020.1|//predicted protein [Populus trichocarpa]	NA	NA	NA	NA	IPR003854; Gibberellin regulated protein
GhiAffx.15164.1.A1_s_at	Gorai.001G242800.1	Yes			2.14591	0			2.491	0	gi|224085579|ref|XP_002307625.1|//predicted protein [Populus trichocarpa]	ath:AT1G04240//K14484//IAA//EC --//auxin-responsive protein IAA	Environmental Information Processing	Signal Transduction	Plant hormone signal transduction	IPR003311; AUX/IAA protein//IPR011525; Aux/IAA-ARF-dimerisation
GraAffx.34007.1.A1_s_at	Gorai.007G235900.1	Yes	1.97639	0	1.80287	0	1.8958	0.0116627	2.48652	0	gi|508700089|gb|EOX91985.1|//Uncharacterized protein TCM_001018 [Theobroma cacao]	NA	NA	NA	NA	NA
Gra.2818.1.S1_s_at	Gorai.011G060400.1	Yes	3.35745	0	2.57206	0	2.31651	0	2.48466	0	gi|508780012|gb|EOY27268.1|//Lipoxygenase 3 [Theobroma cacao]	pop:POPTR_828417//K00454//E1.13.11.12//EC 1.13.11.12//lipoxygenase	Metabolism// Metabolism	Lipid Metabolism// Lipid Metabolism	Linoleic acid metabolism // alpha-Linolenic acid metabolism	IPR000907; Lipoxygenase//IPR001024; Lipoxygenase, LH2//IPR001246; Lipoxygenase, plant//IPR008976; Lipase/lipooxygenase, PLAT/LH2//IPR013819; Lipoxygenase, C-terminal//IPR020833; Lipoxygenase, iron binding site//IPR020834; Lipoxygenase, conserved site
Ghi.1085.2.S1_at	Gorai.002G237000.1	Yes							2.48387	0	gi|89258498|gb|ABD65462.1|//short chain alcohol dehydrogenase [Gossypium hirsutum]	pop:POPTR_547844//K09841//E1.1.1.288, ABA2//EC 1.1.1.288//xanthoxin dehydrogenase	Metabolism	Metabolism of Terpenoids and Polyketides	Carotenoid biosynthesis	IPR002198; Short-chain dehydrogenase/reductase SDR//IPR002347; Glucose/ribitol dehydrogenase//IPR016040; NAD(P)-binding domain
GraAffx.21652.1.A1_x_at	Gorai.011G245400.1	Yes	2.87486	0	2.88366	0	3.75424	0	2.47981	0	gi|508726486|gb|EOY18383.1|//Alpha/beta-Hydrolases superfamily protein [Theobroma cacao]	nve:NEMVE_v1g195674//K01054//MGLL//EC 3.1.1.23//acylglycerol lipase	Metabolism// Metabolism	Lipid Metabolism// Enzyme Families	Glycerolipid metabolism // Peptidases	IPR000073; Alpha/beta hydrolase fold-1//IPR022742; Alpha/beta hydrolase, N-terminal
Ghi.23.4.A1_at	Gorai.007G103200.1	Yes	4.82647	0.0159752	3.78068	0			2.47831	0	gi|122831047|gb|ABM66813.1|//ACC synthase [Gossypium hirsutum]	rcu:RCOM_1616520//K01762//ACS//EC 4.4.1.14//1-aminocyclopropane-1-carboxylate synthase	Metabolism// Metabolism	Amino Acid Metabolism// Amino Acid Metabolism	Cysteine and methionine metabolism // Amino acid related enzymes	IPR001176; 1-aminocyclopropane-1-carboxylate synthase//IPR004838; Aminotransferases, class-I, pyridoxal-phosphate-binding site//IPR004839; Aminotransferase, class I/classII//IPR015422; Pyridoxal phosphate-dependent transferase, major region, subdomain 2//
Ghi.9186.1.S1_at	Gorai.004G239600.1	Yes	2.28945	0	2.96881	0	1.96178	0.0116627	2.47154	0	gi|508719600|gb|EOY11497.1|//Rapid alkalinization factor 1, putative [Theobroma cacao]	NA	NA	NA	NA	IPR008801; Rapid ALkalinization Factor
GhiAffx.24919.1.S1_at	Gorai.007G302400.1	Yes					2.12532	0	2.46417	0	gi|508719659|gb|EOY11556.1|//Phloem protein 2-B15, putative [Theobroma cacao]	NA	NA	NA	NA	NA
Ghi.7935.2.A1_s_at	Gorai.003G045100.1	Yes	2.74949	0			2.35813	0.0216593	2.45535	0	gi|508700291|gb|EOX92187.1|//Cupredoxin superfamily protein isoform 1 [Theobroma cacao]	vvi:100251280//K00423//E1.10.3.3//EC 1.10.3.3//L-ascorbate oxidase	Metabolism	Carbohydrate Metabolism	Ascorbate and aldarate metabolism	IPR001117; Multicopper oxidase, type 1//IPR002355; Multicopper oxidase, copper-binding site//IPR008972; Cupredoxin//IPR011706; Multicopper oxidase, type 2//IPR011707; Multicopper oxidase, type 3//IPR017760; L-ascorbate oxidase, plants
Ghi.3349.1.A1_s_at	Gorai.005G217300.1	Yes	1.92155	0.0284559			2.14784	0	2.4504	0	gi|508706992|gb|EOX98888.1|//Serine/threonine-protein kinase cx32 isoform 1 [Theobroma cacao]	ath:AT4G35600//K00924//E2.7.1.-//EC --//--	Unclassified	Cellular Processes and Signaling	Signal transduction mechanisms	IPR000719; Protein kinase, catalytic domain//IPR001245; Serine-threonine/tyrosine-protein kinase catalytic domain//IPR002290; Serine/threonine- / dual-specificity protein kinase, catalytic domain//IPR008271; Serine/threonine-protein kinase, active site//
GraAffx.33378.1.S1_s_at	Gorai.004G107400.1	Yes					1.83618	0.0116627	2.44652	0	gi|508783902|gb|EOY31158.1|//Raffinose synthase family protein isoform 1 [Theobroma cacao]	rcu:RCOM_1346470//K06611//E2.4.1.67//EC 2.4.1.67//stachyose synthetase	Metabolism	Carbohydrate Metabolism	Galactose metabolism	IPR008811; Raffinose synthase//IPR013785; Aldolase-type TIM barrel//IPR017853; Glycoside hydrolase, superfamily
Ghi.9240.1.S1_s_at	Gorai.012G119600.1	Yes	2.31268	0.013958			3.09858	0	2.44253	0	gi|508715152|gb|EOY07049.1|//RNI-like superfamily protein [Theobroma cacao]	pop:POPTR_577093//K13424//WRKY33//EC --//WRKY transcription factor 33	Genetic Information Processing// Organismal Systems	Transcription// Environmental Adaptation	Transcription factors // Plant-pathogen interaction	IPR003657; DNA-binding WRKY
Ghi.6480.1.S1_at	Gorai.013G154300.1	Yes	1.87985	0.0159752			3.91285	0	2.43933	0	gi|508722045|gb|EOY13942.1|//Cytochrome P450 71D10, putative [Theobroma cacao]	ath:AT5G25120//K00517//E1.14.-.-//EC --//--	Metabolism// Metabolism// Metabolism// Metabolism// Metabolism	Metabolism of Terpenoids and Polyketides// Biosynthesis of Other Secondary Metabolites// Xenobiotics Biodegradation and Metabolism// Xenobiotics Biodegradation and Metabolism// Xenobiotics Biodegradation and Metabolism	Limonene and pinene degradation // Stilbenoid, diarylheptanoid and gingerol biosynthesis // Aminobenzoate degradation // Bisphenol degradation // Polycyclic aromatic hydrocarbon degradation	IPR001128; Cytochrome P450//IPR002401; Cytochrome P450, E-class, group I//IPR017972; Cytochrome P450, conserved site
Ghi.3382.1.A1_at	Gorai.009G411900.1	Yes	2.1452	0	1.60087	0	2.27509	0	2.43512	0	gi|508716114|gb|EOY08011.1|//Don-glucosyltransferase 1, putative [Theobroma cacao]	ath:AT2G36750//K13496//UGT73C//EC 2.4.1.-//UDP-glucosyl transferase 73C	Metabolism	Glycan Biosynthesis and Metabolism	Glycosyltransferases	IPR002213; UDP-glucuronosyl/UDP-glucosyltransferase
Gra.1544.1.A1_s_at	Gorai.008G007200.1	Yes			1.59354	0	2.6142	0.0116627	2.42714	0	gi|110747150|gb|ABG89394.1|//gibberellic acid receptor [Gossypium hirsutum]	pop:POPTR_552633//K14493//GID1//EC 3.-.-.-//gibberellin receptor GID1	Environmental Information Processing	Signal Transduction	Plant hormone signal transduction	IPR002168; Lipase, GDXG, active site//IPR013094; Alpha/beta hydrolase fold-3
GhiAffx.52588.1.S1_at	Gorai.009G151400.1	Yes					2.01589	0.0116627	2.42176	0	gi|297822979|ref|XP_002879372.1|//hypothetical protein ARALYDRAFT_482146 [Arabidopsis lyrata subsp. lyrata]	NA	NA	NA	NA	NA
GhiAffx.49923.1.A1_x_at	Gorai.005G037800.1	Yes	3.5047	0			3.93718	0	2.4198	0	gi|508713559|gb|EOY05456.1|//Tau class glutathione transferase GSTU43 [Theobroma cacao]	rcu:RCOM_0527790//K00799//E2.5.1.18, gst//EC 2.5.1.18//glutathione S-transferase	Metabolism// Metabolism// Metabolism	Metabolism of Other Amino Acids// Xenobiotics Biodegradation and Metabolism// Xenobiotics Biodegradation and Metabolism	Glutathione metabolism // Metabolism of xenobiotics by cytochrome P450 // Drug metabolism - cytochrome P450	IPR004045; Glutathione S-transferase, N-terminal//IPR004046; Glutathione S-transferase, C-terminal//IPR010987; Glutathione S-transferase, C-terminal-like//IPR012336; Thioredoxin-like fold//IPR017933; Glutathione S-transferase/chloride channel, C-terminal
Ghi.1127.4.A1_at	Gorai.009G006400.1	Yes	2.44358	0.0284559					2.4182	0	gi|508714788|gb|EOY06685.1|//Xyloglucan endotransglucosylase/hydrolase family protein [Theobroma cacao]	pop:POPTR_1106810//K08235//E2.4.1.207//EC 2.4.1.207//xyloglucan:xyloglucosyl transferase	Unclassified	Metabolism	Others	IPR000757; Glycoside hydrolase, family 16//IPR008263; Glycoside hydrolase, family 16, active site//IPR008985; Concanavalin A-like lectin/glucanase//IPR010713; Xyloglucan endo-transglycosylase, C-terminal//IPR013320; Concanavalin A-like lectin/glucanase, s
Ghi.10061.1.S1_s_at	Gorai.010G118300.1	Yes					2.47665	0.0116627	2.41717	0	gi|41057633|gb|AAR98818.1|//transcription factor WRKY1 [Gossypium arboreum]	pop:POPTR_663578//K13424//WRKY33//EC --//WRKY transcription factor 33	Genetic Information Processing// Organismal Systems	Transcription// Environmental Adaptation	Transcription factors // Plant-pathogen interaction	IPR003657; DNA-binding WRKY
GhiAffx.33994.1.A1_s_at	Gorai.007G267900.1	Yes					3.61292	0.0116627	2.41272	0.0494831	gi|443682296|gb|AGC97438.1|//NAC protein 8 [Gossypium hirsutum]	NA	NA	NA	NA	IPR003441; No apical meristem (NAM) protein
Ghi.45.1.A1_at	Gorai.009G102200.1	Yes					2.17493	0	2.40691	0	gi|508786909|gb|EOY34165.1|//Exocyst subunit exo70 family protein H7, putative [Theobroma cacao]	vvi:100267121//K07195//EXOC7, EXO70//EC --//exocyst complex component 7	Organismal Systems	Endocrine System	Insulin signaling pathway	IPR004140; Exo70 exocyst complex subunit//IPR016159; Cullin repeat-like-containing domain
Ghi.10747.1.S1_at	Gorai.006G214100.1	Yes					3.7128	0.0116627	2.40378	0	gi|508776977|gb|EOY24233.1|//AP2/ERF domain-containing transcription factor, putative [Theobroma cacao]	ath:AT4G17500//K09286//EREBP//EC --//EREBP-like factor	Genetic Information Processing	Transcription	Transcription factors	IPR001471; AP2/ERF domain//IPR016177; DNA-binding, integrase-type
Ghi.8858.1.A1_at	Gorai.004G232300.1	Yes							2.39555	0	gi|508787257|gb|EOY34513.1|//Phosphatase 2C family protein isoform 1 [Theobroma cacao]	sbi:SORBI_01g038410//K01090//E3.1.3.16//EC 3.1.3.16//protein phosphatase	Unclassified	Metabolism	Others	IPR000222; Protein phosphatase 2C, manganese/magnesium aspartate binding site//IPR001932; Protein phosphatase 2C-like//IPR015655; Protein phosphatase 2C
GhiAffx.5455.1.S1_at	Gorai.002G195700.1	Yes	2.33772	0.013958	1.96558	0	2.90156	0.0116627	2.39546	0	gi|508705814|gb|EOX97710.1|//Major facilitator superfamily protein [Theobroma cacao]					IPR010658; Nodulin-like//IPR016196; Major facilitator superfamily domain, general substrate transporter
GhiAffx.3440.1.A1_at		Yes	3.00185	0			2.95658	0.0216593	2.39275	0.0462812
GhiAffx.43038.1.S1_at	Gorai.008G065900.1	Yes	3.35381	0	4.24428	0	2.36612	0.0116627	2.3843	0.0110207	gi|508699116|gb|EOX91012.1|//Salicylate O-methyltransferase [Theobroma cacao]	vvi:100260930//K08241//E2.1.1.141//EC 2.1.1.141//jasmonate O-methyltransferase	Metabolism	Lipid Metabolism	alpha-Linolenic acid metabolism	IPR005299; SAM dependent carboxyl methyltransferase
GhiAffx.61565.1.S1_s_at	Gorai.007G124700.1	Yes							2.38065	0	gi|508703321|gb|EOX95217.1|//Uncharacterized protein TCM_004768 [Theobroma cacao]	NA	NA	NA	NA	IPR008480; Protein of unknown function DUF761, plant
Ghi.9111.1.S1_at	Gorai.011G071700.1	Yes	2.58321	0			3.06073	0	2.37896	0	gi|508779660|gb|EOY26916.1|//ABC-2 and Plant PDR ABC-type transporter family protein isoform 1 [Theobroma cacao]					IPR003439; ABC transporter-like//IPR003593; AAA+ ATPase domain//IPR013525; ABC-2 type transporter//IPR013581; Plant PDR ABC transporter associated
Ghi.7994.3.A1_at		Yes							2.37591	0.018362
Ghi.5515.1.A1_s_at	Gorai.006G184700.1	Yes							2.37434	0	gi|508715198|gb|EOY07095.1|//Ferretin 1 isoform 1 [Theobroma cacao]	pop:POPTR_822369//K00522//FTH1//EC 1.16.3.1//ferritin heavy chain	Metabolism// Organismal Systems	Metabolism of Cofactors and Vitamins// Digestive System	Porphyrin and chlorophyll metabolism // Mineral absorption	IPR001519; Ferritin//IPR008331; Ferritin/DPS protein domain//IPR009040; Ferritin- like diiron domain//IPR009078; Ferritin/ribonucleotide reductase-like//IPR012347; Ferritin-related//IPR014034; Ferritin, conserved site
Ghi.9196.2.A1_at	Gorai.003G129300.1	Yes							2.37058	0	gi|508786721|gb|EOY33977.1|//Zinc finger family protein, putative [Theobroma cacao]	rcu:RCOM_0734760//K11982//RNF115_126//EC 6.3.2.19//E3 ubiquitin-protein ligase RNF115/126	Genetic Information Processing	Folding, Sorting and Degradation	Ubiquitin system	IPR001841; Zinc finger, RING-type//IPR010543; Domain of unknown function DUF1117//IPR013083; Zinc finger, RING/FYVE/PHD-type
Ghi.7940.1.S1_at	Gorai.008G038600.1	Yes			2.24549	0			2.3705	0	gi|508705640|gb|EOX97536.1|//SKU5 similar 5 [Theobroma cacao]	ath:AT1G55570//K00423//E1.10.3.3//EC 1.10.3.3//L-ascorbate oxidase	Metabolism	Carbohydrate Metabolism	Ascorbate and aldarate metabolism	IPR001117; Multicopper oxidase, type 1//IPR008972; Cupredoxin//IPR011706; Multicopper oxidase, type 2//IPR011707; Multicopper oxidase, type 3
Ghi.9258.1.S1_s_at	Gorai.002G226300.1	Yes	2.12712	0			2.19581	0.0216593	2.37009	0	gi|508716818|gb|EOY08715.1|//Calmodulin-binding protein of 25 kDa, putative [Theobroma cacao]	NA	NA	NA	NA	IPR008889; VQ
GhiAffx.48583.1.S1_at	Gorai.005G068900.1	Yes	2.3079	0	2.89504	0	1.92111	0	2.36811	0	gi|508714921|gb|EOY06818.1|//Myb domain protein 112 isoform 1 [Theobroma cacao]	pop:POPTR_566874//K09422//MYBP//EC --//myb proto-oncogene protein, plant	Genetic Information Processing	Transcription	Transcription factors	IPR001005; SANT/Myb domain//IPR009057; Homeodomain-like//IPR015495; Myb transcription factor//IPR017930; Myb domain, DNA-binding
Ghi.5259.1.A1_x_at	Gorai.003G110800.1	Yes	2.81587	0	2.95027	0	2.49386	0	2.36718	0	gi|508775469|gb|EOY22725.1|//Glutamate dehydrogenase 2 [Theobroma cacao]	pop:POPTR_575509//K00261//E1.4.1.3//EC 1.4.1.3//glutamate dehydrogenase (NAD(P)+)	Metabolism// Metabolism// Metabolism// Metabolism// Organismal Systems	Energy Metabolism// Amino Acid Metabolism// Amino Acid Metabolism// Metabolism of Other Amino Acids// Excretory System	Nitrogen metabolism // Alanine, aspartate and glutamate metabolism // Arginine and proline metabolism // D-Glutamine and D-glutamate metabolism // Proximal tubule bicarbonate reclamation	IPR006095; Glutamate/phenylalanine/leucine/valine dehydrogenase//IPR006096; Glutamate/phenylalanine/leucine/valine dehydrogenase, C-terminal//IPR006097; Glutamate/phenylalanine/leucine/valine dehydrogenase, dimerisation domain//IPR014362; Glutamate dehydr
Ghi.2608.2.A1_at	Gorai.011G283600.1	Yes	1.78845	0.0159752	2.16106	0			2.36547	0	gi|508725966|gb|EOY17863.1|//sugar beet HS1 PRO-1 2 [Theobroma cacao]	NA	NA	NA	NA	IPR009743; Hs1pro-1, C-terminal//IPR009869; Hs1pro-1, N-terminal
Ghi.2939.2.S1_s_at	Gorai.012G142200.1	Yes	3.70769	0			4.05518	0	2.3601	0	gi|508706897|gb|EOX98793.1|//Alternative oxidase 2 [Theobroma cacao]	ath:AT5G64210//K00540//E1.-.-.-//EC --//--	Unclassified	Metabolism	Others	IPR002680; Alternative oxidase
Gra.374.2.S1_s_at	Gorai.003G035200.1	Yes	1.66709	0.0159752	2.88724	0	1.51006	0.0116627	2.35946	0	gi|508699941|gb|EOX91837.1|//Phosphoenolpyruvate carboxykinase 1 [Theobroma cacao]	rcu:RCOM_0188120//K01610//E4.1.1.49, pckA//EC 4.1.1.49//phosphoenolpyruvate carboxykinase (ATP)	Metabolism// Metabolism// Metabolism// Metabolism	Carbohydrate Metabolism// Carbohydrate Metabolism// Carbohydrate Metabolism// Energy Metabolism	Glycolysis / Gluconeogenesis // Citrate cycle (TCA cycle) // Pyruvate metabolism // Carbon fixation in photosynthetic organisms	IPR001272; Phosphoenolpyruvate carboxykinase, ATP-utilising//IPR008210; Phosphoenolpyruvate carboxykinase, N-terminal//IPR013035; Phosphoenolpyruvate carboxykinase, C-terminal//IPR015994; Phosphoenolpyruvate carboxykinase (ATP), conserved site
GhiAffx.26021.1.S1_at	Gorai.005G265100.1	Yes	4.59261	0.0159752	3.96492	0			2.35899	0	gi|508705184|gb|EOX97080.1|//Lactoylglutathione lyase / glyoxalase I family protein [Theobroma cacao]	NA	NA	NA	NA	NA
GraAffx.28942.1.S1_s_at	Gorai.003G023500.1	Yes					2.93143	0	2.35659	0	gi|508699511|gb|EOX91407.1|//Heat shock factor 4 [Theobroma cacao]	ago:AGOS_AFL085C//K09419//HSFF//EC --//heat shock transcription factor, other eukaryote	Genetic Information Processing	Transcription	Transcription factors	IPR000232; Heat shock factor (HSF)-type, DNA-binding//IPR011991; Winged helix-turn-helix transcription repressor DNA-binding
Ghi.9466.3.A1_s_at	Gorai.003G150700.1	Yes	2.35454	0					2.34743	0	gi|508787375|gb|EOY34631.1|//WRKY DNA-binding protein 33 isoform 1 [Theobroma cacao]	vvi:100243352//K13424//WRKY33//EC --//WRKY transcription factor 33	Genetic Information Processing// Organismal Systems	Transcription// Environmental Adaptation	Transcription factors // Plant-pathogen interaction	IPR003657; DNA-binding WRKY
GraAffx.22409.1.S1_s_at	Gorai.010G191400.1	Yes			3.02227	0			2.34328	0	gi|508725657|gb|EOY17554.1|//Zinc finger family protein / RNA recognition motif-containing protein isoform 1 [Theobroma cacao]	NA	NA	NA	NA	IPR000504; RNA recognition motif domain//IPR000571; Zinc finger, CCCH-type//IPR012677; Nucleotide-binding, alpha-beta plait
Ghi.9152.1.S1_at	Gorai.005G263800.1	Yes	4.01419	0	2.4276	0	2.26229	0	2.33705	0	gi|508705309|gb|EOX97205.1|//Transducin/WD40 repeat-like superfamily protein [Theobroma cacao]	cbr:CBG11475//K10260//FBXW7, SEL10//EC --//F-box and WD-40 domain protein 7	Genetic Information Processing// Genetic Information Processing	Folding, Sorting and Degradation// Folding, Sorting and Degradation	Ubiquitin mediated proteolysis // Ubiquitin system	IPR001680; WD40 repeat//IPR015943; WD40/YVTN repeat-like-containing domain//IPR017986; WD40-repeat-containing domain//IPR020472; G-protein beta WD-40 repeat
Ghi.10173.1.S1_s_at	Gorai.003G035200.1	Yes	1.66819	0	2.51912	0	1.59869	0.0116627	2.33665	0	gi|508699941|gb|EOX91837.1|//Phosphoenolpyruvate carboxykinase 1 [Theobroma cacao]	rcu:RCOM_0188120//K01610//E4.1.1.49, pckA//EC 4.1.1.49//phosphoenolpyruvate carboxykinase (ATP)	Metabolism// Metabolism// Metabolism// Metabolism	Carbohydrate Metabolism// Carbohydrate Metabolism// Carbohydrate Metabolism// Energy Metabolism	Glycolysis / Gluconeogenesis // Citrate cycle (TCA cycle) // Pyruvate metabolism // Carbon fixation in photosynthetic organisms	IPR001272; Phosphoenolpyruvate carboxykinase, ATP-utilising//IPR008210; Phosphoenolpyruvate carboxykinase, N-terminal//IPR013035; Phosphoenolpyruvate carboxykinase, C-terminal//IPR015994; Phosphoenolpyruvate carboxykinase (ATP), conserved site
GhiAffx.29545.1.A1_at	Gorai.006G135600.1	Yes					1.85879	0.0116627	2.33585	0	gi|508717314|gb|EOY09211.1|//Flotillin-like protein 2 [Theobroma cacao]	pop:POPTR_779089//K07192//FLOT//EC --//flotillin	Organismal Systems	Endocrine System	Insulin signaling pathway	IPR001107; Band 7 protein
GhiAffx.52646.1.S1_at	Gorai.013G231100.1	Yes							2.33017	0	gi|297790502|ref|XP_002863136.1|//hypothetical protein ARALYDRAFT_332982 [Arabidopsis lyrata subsp. lyrata]	NA	NA	NA	NA	IPR012552; DVL
Gra.2105.1.A1_s_at	Gorai.010G024700.1	Yes			2.88049	0	1.98863	0	2.32958	0	gi|508723868|gb|EOY15765.1|//Acyl-CoA-binding domain 3, putative [Theobroma cacao]	hmg:100214797//K13239//PECI//EC 5.3.3.8//peroxisomal 3,2-trans-enoyl-CoA isomerase	Metabolism// Cellular Processes	Lipid Metabolism// Transport and Catabolism	Fatty acid metabolism // Peroxisome	IPR000582; Acyl-CoA-binding protein, ACBP//IPR014352; FERM/acyl-CoA-binding protein, 3-helical bundle
Ghi.8126.1.S1_x_at	Gorai.009G375700.1	Yes							2.32714	0	gi|55419650|gb|AAV51938.1|//AP2/EREBP transcription factor ERF-1 [Gossypium hirsutum]	ath:AT3G15210//K09286//EREBP//EC --//EREBP-like factor	Genetic Information Processing	Transcription	Transcription factors	IPR001471; AP2/ERF domain//IPR016177; DNA-binding, integrase-type
Ghi.8208.2.A1_s_at	Gorai.003G110800.1	Yes	2.81452	0	3.23997	0	2.56215	0	2.32314	0	gi|508775469|gb|EOY22725.1|//Glutamate dehydrogenase 2 [Theobroma cacao]	pop:POPTR_575509//K00261//E1.4.1.3//EC 1.4.1.3//glutamate dehydrogenase (NAD(P)+)	Metabolism// Metabolism// Metabolism// Metabolism// Organismal Systems	Energy Metabolism// Amino Acid Metabolism// Amino Acid Metabolism// Metabolism of Other Amino Acids// Excretory System	Nitrogen metabolism // Alanine, aspartate and glutamate metabolism // Arginine and proline metabolism // D-Glutamine and D-glutamate metabolism // Proximal tubule bicarbonate reclamation	IPR006095; Glutamate/phenylalanine/leucine/valine dehydrogenase//IPR006096; Glutamate/phenylalanine/leucine/valine dehydrogenase, C-terminal//IPR006097; Glutamate/phenylalanine/leucine/valine dehydrogenase, dimerisation domain//IPR014362; Glutamate dehydr
Ghi.7954.2.S1_at	Gorai.003G139900.1	Yes	3.37073	0			2.31861	0	2.3181	0	gi|508787017|gb|EOY34273.1|//Mitogen-activated protein kinase 3 [Theobroma cacao]	pop:POPTR_833180//K04371//ERK1_2//EC 2.7.11.24//extracellular signal-regulated kinase 1/2	Metabolism// Genetic Information Processing// Environmental Information Processing// Environmental Information Processing// Environmental Information Processing// Environmental Information Processing// Environmental Information Processing// Environmental	Enzyme Families// Replication and Repair// Signal Transduction// Signal Transduction// Signal Transduction// Signal Transduction// Signal Transduction// Signal Transduction// Cell Motility// Cell Growth and Death// Cell Communication// Cell Communication	Protein kinases // Chromosome // MAPK signaling pathway // MAPK signaling pathway - fly // ErbB signaling pathway // TGF-beta signaling pathway // VEGF signaling pathway // mTOR signaling pathway // Regulation of actin cytoskeleton // Oocyte meiosis // F
Ghi.6141.2.S1_at	Gorai.013G002500.1	Yes	2.25113	0	3.25175	0	2.37776	0	2.31708	0	gi|508717179|gb|EOY09076.1|//Patatin-like phospholipase family protein isoform 1 [Theobroma cacao]	vvi:100258980//K14674//TGL4//EC 3.1.1.3 3.1.1.13 3.1.1.4 2.3.1.51//TAG lipase / steryl ester hydrolase / phospholipase A2 / LPA acyltransferase	Metabolism// Metabolism// Metabolism// Metabolism// Metabolism// Metabolism// Metabolism	Lipid Metabolism// Lipid Metabolism// Lipid Metabolism// Lipid Metabolism// Lipid Metabolism// Lipid Metabolism// Lipid Metabolism	Steroid biosynthesis // Glycerolipid metabolism // Glycerophospholipid metabolism // Ether lipid metabolism // Arachidonic acid metabolism // Linoleic acid metabolism // alpha-Linolenic acid metabolism	IPR002641; Patatin/Phospholipase A2-related//IPR006689; Small GTPase superfamily, ARF/SAR type//IPR016035; Acyl transferase/acyl hydrolase/lysophospholipase//IPR021771; Triacylglycerol lipase
Ghi.10812.1.S1_at	Gorai.009G259400.1	Yes			2.27598	0	1.61668	0	2.31596	0	gi|508724971|gb|EOY16868.1|//Ribosomal protein L13 family protein [Theobroma cacao]	pop:POPTR_825501//K02871//RP-L13, rplM//EC --//large subunit ribosomal protein L13	Genetic Information Processing// Genetic Information Processing	Translation// Translation	Ribosome // Ribosome	IPR005822; Ribosomal protein L13//IPR005823; Ribosomal protein L13, bacterial-type//IPR023564; Ribosomal protein L13 domain
Ghi.7941.1.S1_at	Gorai.007G173300.1	Yes	1.79443	0.0284559			3.12015	0.0116627	2.31466	0.018362	gi|508701306|gb|EOX93202.1|//Uncharacterized protein TCM_002034 [Theobroma cacao]	NA	NA	NA	NA	IPR008889; VQ
Ghi.2405.1.S1_at	Gorai.008G223700.1	Yes			1.66598	0.0196217	2.19957	0.0116627	2.31234	0	gi|508777965|gb|EOY25221.1|//Cellulose synthase-like D3 [Theobroma cacao]	rcu:RCOM_1180270//K00770//E2.4.2.24//EC 2.4.2.24//1,4-beta-D-xylan synthase	Metabolism// Metabolism// Metabolism	Carbohydrate Metabolism// Carbohydrate Metabolism// Glycan Biosynthesis and Metabolism	Starch and sucrose metabolism // Amino sugar and nucleotide sugar metabolism // Glycosyltransferases	IPR005150; Cellulose synthase//IPR013083; Zinc finger, RING/FYVE/PHD-type
GhiAffx.24905.1.S1_s_at	Gorai.007G304400.1	Yes			1.73102	0			2.3098	0	gi|508719737|gb|EOY11634.1|//USP-like protein isoform 1 [Theobroma cacao]	alt:ambt_08195//K06149//uspA//EC --//universal stress protein A	Unclassified	Cellular Processes and Signaling	Signal transduction mechanisms	IPR006015; Universal stress protein A//IPR006016; UspA//IPR014729; Rossmann-like alpha/beta/alpha sandwich fold
Ghi.45.1.S1_at	Gorai.009G102200.1	Yes					2.07171	0	2.30746	0	gi|508786909|gb|EOY34165.1|//Exocyst subunit exo70 family protein H7, putative [Theobroma cacao]	vvi:100267121//K07195//EXOC7, EXO70//EC --//exocyst complex component 7	Organismal Systems	Endocrine System	Insulin signaling pathway	IPR004140; Exo70 exocyst complex subunit//IPR016159; Cullin repeat-like-containing domain
Ghi.1249.2.A1_at	Gorai.007G220200.1	Yes							2.30725	0.0494831	gi|508699705|gb|EOX91601.1|//Gibberellin-regulated family protein, putative [Theobroma cacao]	NA	NA	NA	NA	IPR003854; Gibberellin regulated protein
Ghi.3583.2.S1_a_at	Gorai.011G087800.1	Yes			3.04841	0.0196217	2.7468	0	2.3054	0	gi|508710981|gb|EOY02878.1|//Senescence-related gene 3 isoform 1 [Theobroma cacao]	sce:YPL110C//K06867//K06867//EC --//--	Unclassified	Poorly Characterized	General function prediction only	IPR004129; Glycerophosphoryl diester phosphodiesterase//IPR017946; PLC-like phosphodiesterase, TIM beta/alpha-barrel domain
Ghi.6752.1.S1_at		Yes	2.60011	0			2.70808	0	2.30487	0
Ghi.6876.1.A1_s_at	Gorai.013G202800.1	Yes	3.49287	0	3.29212	0			2.30325	0.0110207	gi|508719305|gb|EOY11202.1|//O-Glycosyl hydrolases family 17 protein [Theobroma cacao]	ago:AGOS_AGL343C//K01210//E3.2.1.58//EC 3.2.1.58//glucan 1,3-beta-glucosidase	Metabolism	Carbohydrate Metabolism	Starch and sucrose metabolism	IPR000490; Glycoside hydrolase, family 17//IPR012946; X8//IPR013781; Glycoside hydrolase, subgroup, catalytic domain//IPR017853; Glycoside hydrolase, superfamily
Ghi.9210.2.S1_s_at	Gorai.009G394100.1	Yes	3.37297	0			2.35249	0.0116627	2.30219	0	gi|508716606|gb|EOY08503.1|//Syntaxin of plants 121 [Theobroma cacao]	ath:AT3G11820//K08486//STX1B_2_3//EC --//syntaxin 1B/2/3	Genetic Information Processing// Genetic Information Processing	Folding, Sorting and Degradation// Folding, Sorting and Degradation	SNARE interactions in vesicular transport // SNAREs	IPR000727; Target SNARE coiled-coil domain//IPR006011; Syntaxin, N-terminal//IPR006012; Syntaxin/epimorphin, conserved site//IPR010989; t-SNARE
Ghi.3243.1.S1_at	Gorai.006G061800.1	Yes	3.29816	0	1.61121	0	3.04062	0	2.29853	0	gi|508773744|gb|EOY21000.1|//Cytochrome P450, putative [Theobroma cacao]	rcu:RCOM_0193830//K09755//CYP84A, F5H//EC 1.14.-.-//ferulate-5-hydroxylase	Metabolism// Metabolism	Biosynthesis of Other Secondary Metabolites// Enzyme Families	Phenylpropanoid biosynthesis // Cytochrome P450	IPR001128; Cytochrome P450//IPR002401; Cytochrome P450, E-class, group I//IPR017972; Cytochrome P450, conserved site
Ghi.1811.1.S1_s_at	Gorai.005G065200.1	Yes	2.34169	0.0416615	1.69079	0.035631	1.43938	0.0216593	2.29703	0	gi|508714744|gb|EOY06641.1|//COBRA-like protein-7 precursor [Theobroma cacao]	NA	NA	NA	NA	IPR006918; Glycosyl-phosphatidyl inositol-anchored, plant//IPR008965; Carbohydrate-binding domain
Ghi.1606.1.S1_at	Gorai.007G032200.1	Yes							2.29594	0
Ghi.4733.3.S1_at		Yes					1.69433	0.0116627	2.2957	0
GhiAffx.21081.1.S1_at	Gorai.003G017300.1	Yes							2.29458	0.0110207	gi|508699291|gb|EOX91187.1|//Uncharacterized protein TCM_000456 [Theobroma cacao]	NA	NA	NA	NA	IPR007749; Protein of unknown function DUF677
Ghi.7994.3.S1_s_at		Yes			2.3245	0			2.29297	0.0252867
Ghi.5426.1.A1_at		Yes			1.93271	0	2.34266	0	2.29213	0
Ghi.5961.1.A1_at	Gorai.002G174700.1	Yes							2.29107	0	gi|508709274|gb|EOY01171.1|//Uncharacterized protein TCM_011102 [Theobroma cacao]	NA	NA	NA	NA	IPR006461; Uncharacterised protein family Cys-rich
GhiAffx.5714.1.A1_at	Gorai.004G129900.1	Yes							2.28613	0	gi|508776652|gb|EOY23908.1|//NADP-specific glutamate dehydrogenase, putative [Theobroma cacao]	NA	NA	NA	NA	NA
Ghi.6141.2.A1_s_at	Gorai.013G002500.1	Yes	2.26208	0.0284559	3.14455	0	2.38227	0	2.28342	0	gi|508717179|gb|EOY09076.1|//Patatin-like phospholipase family protein isoform 1 [Theobroma cacao]	vvi:100258980//K14674//TGL4//EC 3.1.1.3 3.1.1.13 3.1.1.4 2.3.1.51//TAG lipase / steryl ester hydrolase / phospholipase A2 / LPA acyltransferase	Metabolism// Metabolism// Metabolism// Metabolism// Metabolism// Metabolism// Metabolism	Lipid Metabolism// Lipid Metabolism// Lipid Metabolism// Lipid Metabolism// Lipid Metabolism// Lipid Metabolism// Lipid Metabolism	Steroid biosynthesis // Glycerolipid metabolism // Glycerophospholipid metabolism // Ether lipid metabolism // Arachidonic acid metabolism // Linoleic acid metabolism // alpha-Linolenic acid metabolism	IPR002641; Patatin/Phospholipase A2-related//IPR006689; Small GTPase superfamily, ARF/SAR type//IPR016035; Acyl transferase/acyl hydrolase/lysophospholipase//IPR021771; Triacylglycerol lipase
GhiAffx.7737.1.S1_at	Gorai.007G352300.1	Yes			2.02322	0.0196217	1.96073	0	2.28296	0	gi|508716912|gb|EOY08809.1|//Basic helix-loop-helix DNA-binding superfamily protein [Theobroma cacao]	rcu:RCOM_0864470//K13422//MYC2//EC --//transcription factor MYC2	Genetic Information Processing// Environmental Information Processing// Organismal Systems	Transcription// Signal Transduction// Environmental Adaptation	Transcription factors // Plant hormone signal transduction // Plant-pathogen interaction	IPR011598; Helix-loop-helix DNA-binding
Ghi.9441.2.A1_s_at	Gorai.002G205600.1	Yes	3.53129	0			2.48606	0	2.2828	0	gi|508705579|gb|EOX97475.1|//Lysm domain GPI-anchored protein 2 precursor, putative isoform 1 [Theobroma cacao]	sbi:SORBI_09g001743//K13473//CEBIP//EC --//chitin elicitor-binding protein	Organismal Systems	Environmental Adaptation	Plant-pathogen interaction	IPR002482; Peptidoglycan-binding Lysin subgroup//IPR018392; Peptidoglycan-binding lysin domain
Ghi.6632.1.A1_s_at	Gorai.003G146500.1	Yes	2.58127	0	1.69062	0			2.28136	0	gi|508787261|gb|EOY34517.1|//Mitogen-activated protein kinase kinase kinase 13, putative [Theobroma cacao]	ota:Ot13g01170//K11228//STE11//EC 2.7.11.1//mitogen-activated protein kinase kinase kinase	Metabolism// Environmental Information Processing	Enzyme Families// Signal Transduction	Protein kinases // MAPK signaling pathway - yeast	IPR000719; Protein kinase, catalytic domain//IPR002290; Serine/threonine- / dual-specificity protein kinase, catalytic domain//IPR008271; Serine/threonine-protein kinase, active site//IPR011009; Protein kinase-like domain//IPR017441; Protein kinase, ATP
GhiAffx.15571.1.S1_a_at	Gorai.008G291300.1	Yes	2.90153	0.013958	2.88289	0.0196217	3.30277	0.0116627	2.27562	0	gi|508774172|gb|EOY21428.1|//Uncharacterized protein TCM_012957 [Theobroma cacao]	NA	NA	NA	NA	NA
Ghi.9182.3.S1_at	Gorai.011G012700.1	Yes	1.99053	0.0416615	1.56208	0	2.25806	0.0116627	2.27426	0.0110207	gi|508781500|gb|EOY28756.1|//WRKY family transcription factor [Theobroma cacao]	sbi:SORBI_03g038510//K13424//WRKY33//EC --//WRKY transcription factor 33	Genetic Information Processing// Organismal Systems	Transcription// Environmental Adaptation	Transcription factors // Plant-pathogen interaction	IPR003657; DNA-binding WRKY
GarAffx.5818.1.S1_s_at	Gorai.003G150700.1	Yes	1.66331	0.0416615			2.45831	0.0116627	2.26802	0	gi|508787375|gb|EOY34631.1|//WRKY DNA-binding protein 33 isoform 1 [Theobroma cacao]	vvi:100243352//K13424//WRKY33//EC --//WRKY transcription factor 33	Genetic Information Processing// Organismal Systems	Transcription// Environmental Adaptation	Transcription factors // Plant-pathogen interaction	IPR003657; DNA-binding WRKY
GhiAffx.2060.1.S1_at	Gorai.009G137200.1	Yes			1.64604	0	2.1194	0.0116627	2.26595	0	gi|508779660|gb|EOY26916.1|//ABC-2 and Plant PDR ABC-type transporter family protein isoform 1 [Theobroma cacao]					IPR003439; ABC transporter-like//IPR003593; AAA+ ATPase domain//IPR013525; ABC-2 type transporter//IPR013581; Plant PDR ABC transporter associated
Ghi.4963.1.A1_at		Yes	3.10328	0			2.40517	0.0116627	2.26477	0
Ghi.9149.4.A1_s_at	Gorai.004G128500.1	Yes							2.26371	0	gi|508776582|gb|EOY23838.1|//Uncharacterized protein TCM_015608 [Theobroma cacao]	NA	NA	NA	NA	NA
GarAffx.37202.1.S1_x_at	Gorai.009G428500.1	Yes					3.54079	0	2.25954	0.0252867	gi|3287826|sp|O49853.1|DCS4_GOSAR//RecName: Full=(+)-delta-cadinene synthase isozyme C2; Short=D-cadinene synthase C2	rcu:RCOM_1574190//K12929//E4.2.3.8//EC 4.2.3.8//casbene synthase	Metabolism	Metabolism of Terpenoids and Polyketides	Diterpenoid biosynthesis	IPR001906; Terpene synthase-like//IPR005630; Terpene synthase, metal-binding domain//IPR008930; Terpenoid cylases/protein prenyltransferase alpha-alpha toroid//IPR008949; Terpenoid synthase
Ghi.8400.1.S1_s_at	Gorai.013G047800.1	Yes	3.23428	0	1.60222	0.035631			2.25842	0.0462812	gi|508706484|gb|EOX98380.1|//Plant basic secretory protein (BSP) family protein [Theobroma cacao]	NA	NA	NA	NA	IPR007541; Uncharacterised protein family, basic secretory protein
Ghi.7915.4.A1_s_at	Gorai.007G260200.1	Yes							2.24951	0	gi|449277877|gb|EMC85899.1|//hypothetical protein A306_05657 [Columba livia]	NA	NA	NA	NA	NA
Ghi.9253.2.A1_a_at	Gorai.002G202300.1	Yes	4.75572	0.0284559			3.26757	0	2.24945	0.0252867	gi|508705640|gb|EOX97536.1|//SKU5 similar 5 [Theobroma cacao]	ath:AT1G55570//K00423//E1.10.3.3//EC 1.10.3.3//L-ascorbate oxidase	Metabolism	Carbohydrate Metabolism	Ascorbate and aldarate metabolism	IPR001117; Multicopper oxidase, type 1//IPR008972; Cupredoxin//IPR011706; Multicopper oxidase, type 2//IPR011707; Multicopper oxidase, type 3
GhiAffx.44133.1.S1_at	Gorai.001G098700.1	Yes	2.04238	0.0284559	2.70394	0	1.43169	0.0116627	2.24327	0	gi|508701655|gb|EOX93551.1|//AMP-dependent synthetase and ligase family protein isoform 1 [Theobroma cacao]	rcu:RCOM_0691170//K01897//ACSL, fadD//EC 6.2.1.3//long-chain acyl-CoA synthetase	Metabolism// Metabolism// Cellular Processes// Organismal Systems// Organismal Systems	Lipid Metabolism// Lipid Metabolism// Transport and Catabolism// Endocrine System// Endocrine System	Fatty acid metabolism // Lipid biosynthesis proteins // Peroxisome // Adipocytokine signaling pathway // PPAR signaling pathway	IPR000873; AMP-dependent synthetase/ligase//IPR020845; AMP-binding, conserved site
Ghi.9228.1.A1_at	Gorai.008G193600.1	Yes	2.89281	0.0159752			2.15657	0.0116627	2.24268	0	gi|508718483|gb|EOY10380.1|//ATPP2-A2, putative [Theobroma cacao]	NA	NA	NA	NA	NA
GhiAffx.5954.1.S1_s_at	Gorai.006G261100.1	Yes							2.23939	0	gi|508714673|gb|EOY06570.1|//Toxicos en levadura 2, putative [Theobroma cacao]	bfo:BRAFLDRAFT_124262//K13201//TIA1, TIAL1//EC --//nucleolysin TIA-1/TIAR	Genetic Information Processing	Transcription	Spliceosome	IPR001841; Zinc finger, RING-type//IPR013083; Zinc finger, RING/FYVE/PHD-type
GarAffx.6150.1.S1_at	Gorai.013G164900.1	Yes	4.54483	0			4.19073	0	2.23665	0.018362	gi|3970689|emb|CAA77191.1|//(+)-delta-cadinene synthase [Gossypium arboreum]	rcu:RCOM_1574190//K12929//E4.2.3.8//EC 4.2.3.8//casbene synthase	Metabolism	Metabolism of Terpenoids and Polyketides	Diterpenoid biosynthesis	IPR001906; Terpene synthase-like//IPR005630; Terpene synthase, metal-binding domain//IPR008930; Terpenoid cylases/protein prenyltransferase alpha-alpha toroid//IPR008949; Terpenoid synthase
Ghi.9880.2.S1_at	Gorai.003G176200.1	Yes							2.23497	0	gi|471272465|gb|AGI15879.1|//ethylene-responsive transcription factor [Gossypium hirsutum]	vvi:100259747//K09286//EREBP//EC --//EREBP-like factor	Genetic Information Processing	Transcription	Transcription factors	IPR001471; AP2/ERF domain//IPR016177; DNA-binding, integrase-type
Ghi.2998.2.S1_x_at	Gorai.004G046100.1	Yes	2.82915	0	3.26157	0	2.1382	0.0116627	2.22976	0	gi|508712352|gb|EOY04249.1|//Allene oxide cyclase 4 isoform 1 [Theobroma cacao]	vvi:100246325//K10525//E5.3.99.6, aoc//EC 5.3.99.6//allene oxide cyclase	Metabolism	Lipid Metabolism	alpha-Linolenic acid metabolism	IPR009410; Allene oxide cyclase
Ghi.3169.1.S1_at	Gorai.005G219200.1	Yes	3.88293	0					2.22522	0	gi|324984191|gb|ADY68829.1|//bacterial-induced peroxidase [Gossypium raimondii]	rcu:RCOM_1182920//K00430//E1.11.1.7//EC 1.11.1.7//peroxidase	Metabolism// Metabolism// Metabolism	Energy Metabolism// Amino Acid Metabolism// Biosynthesis of Other Secondary Metabolites	Methane metabolism // Phenylalanine metabolism // Phenylpropanoid biosynthesis	IPR000823; Plant peroxidase//IPR002016; Haem peroxidase, plant/fungal/bacterial//IPR010255; Haem peroxidase//IPR019793; Peroxidases heam-ligand binding site//IPR019794; Peroxidase, active site
Ghi.269.1.S1_at	Gorai.011G062000.1	Yes	2.42852	0	2.37934	0	2.13864	0	2.22273	0	gi|508780043|gb|EOY27299.1|//Jasmonate-zim-domain protein 6, putative isoform 1 [Theobroma cacao]	pop:POPTR_817040//K13464//JAZ//EC --//jasmonate ZIM domain-containing protein	Environmental Information Processing// Organismal Systems	Signal Transduction// Environmental Adaptation	Plant hormone signal transduction // Plant-pathogen interaction	IPR010399; Tify//IPR018467; CO/COL/TOC1, conserved site
Ghi.670.1.S1_at	Gorai.004G107400.1	Yes			2.71439	0	1.77114	0	2.22233	0	gi|508783902|gb|EOY31158.1|//Raffinose synthase family protein isoform 1 [Theobroma cacao]	rcu:RCOM_1346470//K06611//E2.4.1.67//EC 2.4.1.67//stachyose synthetase	Metabolism	Carbohydrate Metabolism	Galactose metabolism	IPR008811; Raffinose synthase//IPR013785; Aldolase-type TIM barrel//IPR017853; Glycoside hydrolase, superfamily
Ghi.304.1.S1_s_at	Gorai.006G235700.1	Yes					1.46783	0.0116627	2.22168	0	gi|508712520|gb|EOY04417.1|//Malectin/receptor-like protein kinase family protein [Theobroma cacao]	ath:AT5G38990//K04733//IRAK4//EC 2.7.11.1//interleukin-1 receptor-associated kinase 4	Metabolism// Cellular Processes// Organismal Systems// Organismal Systems// Human Diseases// Human Diseases// Human Diseases// Human Diseases// Human Diseases// Human Diseases// Human Diseases	Enzyme Families// Cell Growth and Death// Immune System// Nervous System// Infectious Diseases// Infectious Diseases// Infectious Diseases// Infectious Diseases// Infectious Diseases// Infectious Diseases// Infectious Diseases	Protein kinases // Apoptosis // Toll-like receptor signaling pathway // Neurotrophin signaling pathway // Pertussis // Tuberculosis // Measles // Influenza A // Toxoplasmosis // Leishmaniasis // Chagas disease (American trypanosomiasis)
Ghi.3547.1.S1_s_at	Gorai.008G289600.1	Yes	3.45184	0.0159752					2.22062	0	gi|508774036|gb|EOY21292.1|//Calcium-binding EF-hand family protein [Theobroma cacao]	ath:AT1G18210//K13448//CML//EC --//calcium-binding protein CML	Organismal Systems	Environmental Adaptation	Plant-pathogen interaction	IPR002048; Calcium-binding EF-hand//IPR011992; EF-hand-like domain//IPR018247; EF-Hand 1, calcium-binding site//IPR018249; EF-HAND 2
Ghi.7907.2.A1_at	Gorai.002G073700.1	Yes			1.65517	0	3.23815	0.0116627	2.21994	0.018362	gi|206584345|gb|ACI15345.1|//NAC domain protein NAC4 [Gossypium hirsutum]	NA	NA	NA	NA	IPR003441; No apical meristem (NAM) protein
Gra.2459.1.A1_s_at	Gorai.001G011600.1	Yes			3.75027	0			2.20625	0	gi|508783207|gb|EOY30463.1|//Beta-galactosidase [Theobroma cacao]	ath:AT3G52840//K12309//GLB1, ELNR1//EC 3.2.1.23//beta-galactosidase	Metabolism// Metabolism// Metabolism// Metabolism// Metabolism// Cellular Processes	Carbohydrate Metabolism// Lipid Metabolism// Glycan Biosynthesis and Metabolism// Glycan Biosynthesis and Metabolism// Glycan Biosynthesis and Metabolism// Transport and Catabolism	Galactose metabolism // Sphingolipid metabolism // Glycosaminoglycan degradation // Glycosphingolipid biosynthesis - ganglio series // Other glycan degradation // Lysosome	IPR001944; Glycoside hydrolase, family 35//IPR008979; Galactose-binding domain-like//IPR013781; Glycoside hydrolase, subgroup, catalytic domain//IPR017853; Glycoside hydrolase, superfamily//IPR019801; Glycoside hydrolase, family 35, conserved site
Ghi.9178.3.A1_at	Gorai.005G044300.1	Yes	2.00006	0.0416615			2.39554	0.0116627	2.20494	0	gi|508713827|gb|EOY05724.1|//Acyl-CoA N-acyltransferases superfamily protein isoform 1 [Theobroma cacao]	tte:TTE1540//K00676//E2.3.1.128//EC 2.3.1.128//ribosomal-protein-alanine N-acetyltransferase	Unclassified	Genetic Information Processing	Translation proteins	IPR000182; GNAT domain//IPR016181; Acyl-CoA N-acyltransferase
GhiAffx.9876.1.S1_s_at	Gorai.005G085000.1	Yes	1.8686	0.0159752	2.61952	0			2.20301	0.018362	gi|508724609|gb|EOY16506.1|//Thiamin diphosphate-binding fold superfamily protein [Theobroma cacao]	vvi:100245451//K00166//E1.2.4.4A, bkdA1//EC 1.2.4.4//2-oxoisovalerate dehydrogenase E1 component, alpha subunit	Metabolism	Amino Acid Metabolism	Valine, leucine and isoleucine degradation	IPR001017; Dehydrogenase, E1 component
Ghi.3763.1.S1_s_at	Gorai.006G244600.1	Yes							2.20184	0	gi|508713930|gb|EOY05827.1|//Autoinhibited calcium ATPase [Theobroma cacao]	ath:AT3G63380//K01537//E3.6.3.8//EC 3.6.3.8//Ca2+-transporting ATPase	Unclassified	Metabolism	Energy metabolism	IPR023299; ATPase, P-type, cytoplasmic domain N//IPR023306; ATPase, cation-transporting, domain N
Ghi.8749.1.S1_at	Gorai.008G232700.1	Yes							2.20075	0	gi|511636241|gb|AGN90957.1|//ethylene-responsive transcription factor 11 [Gossypium hirsutum]	pop:POPTR_747254//K09286//EREBP//EC --//EREBP-like factor	Genetic Information Processing	Transcription	Transcription factors	IPR001471; AP2/ERF domain//IPR016177; DNA-binding, integrase-type
Ghi.8200.1.S1_at	Gorai.004G291200.1	Yes	3.85476	0	1.85537	0	3.12688	0	2.19846	0	gi|508782343|gb|EOY29599.1|//Calmodulin-binding protein isoform 1 [Theobroma cacao]	pop:POPTR_825902//K02183//CALM//EC --//calmodulin	Environmental Information Processing// Environmental Information Processing// Cellular Processes// Organismal Systems// Organismal Systems// Organismal Systems// Organismal Systems// Organismal Systems// Organismal Systems// Organismal Systems// Organisma	Signal Transduction// Signal Transduction// Cell Growth and Death// Endocrine System// Endocrine System// Endocrine System// Circulatory System// Digestive System// Digestive System// Nervous System// Nervous System// Sensory System// Sensory System// Se	Calcium signaling pathway // Phosphatidylinositol signaling system // Oocyte meiosis // Insulin signaling pathway // GnRH signaling pathway // Melanogenesis // Vascular smooth muscle contraction // Salivary secretion // Gastric acid secretion // Long-ter	IPR012416; Calmodulin binding protein-like
Ghi.7954.1.S1_s_at	Gorai.003G139900.1	Yes	2.1083	0.013958			2.42654	0.0116627	2.19767	0	gi|508787017|gb|EOY34273.1|//Mitogen-activated protein kinase 3 [Theobroma cacao]	pop:POPTR_833180//K04371//ERK1_2//EC 2.7.11.24//extracellular signal-regulated kinase 1/2	Metabolism// Genetic Information Processing// Environmental Information Processing// Environmental Information Processing// Environmental Information Processing// Environmental Information Processing// Environmental Information Processing// Environmental	Enzyme Families// Replication and Repair// Signal Transduction// Signal Transduction// Signal Transduction// Signal Transduction// Signal Transduction// Signal Transduction// Cell Motility// Cell Growth and Death// Cell Communication// Cell Communication	Protein kinases // Chromosome // MAPK signaling pathway // MAPK signaling pathway - fly // ErbB signaling pathway // TGF-beta signaling pathway // VEGF signaling pathway // mTOR signaling pathway // Regulation of actin cytoskeleton // Oocyte meiosis // F
GhiAffx.44360.1.S1_at	Gorai.007G173300.1	Yes					2.71135	0.0116627	2.1966	0.0494831	gi|508701306|gb|EOX93202.1|//Uncharacterized protein TCM_002034 [Theobroma cacao]	NA	NA	NA	NA	IPR008889; VQ
GraAffx.30423.1.A1_at	Gorai.006G177600.1	Yes	2.83102	0	3.632	0	2.7864	0	2.1963	0	gi|508715792|gb|EOY07689.1|//Glutathione S-transferase family protein isoform 1 [Theobroma cacao]	vvi:100246597//K00799//E2.5.1.18, gst//EC 2.5.1.18//glutathione S-transferase	Metabolism// Metabolism// Metabolism	Metabolism of Other Amino Acids// Xenobiotics Biodegradation and Metabolism// Xenobiotics Biodegradation and Metabolism	Glutathione metabolism // Metabolism of xenobiotics by cytochrome P450 // Drug metabolism - cytochrome P450	IPR004045; Glutathione S-transferase, N-terminal//IPR010987; Glutathione S-transferase, C-terminal-like//IPR012336; Thioredoxin-like fold//IPR017933; Glutathione S-transferase/chloride channel, C-terminal
Ghi.1714.1.S1_at	Gorai.011G129200.1	Yes	2.19716	0			1.70361	0.0116627	2.19599	0	gi|508712592|gb|EOY04489.1|//ARM repeat superfamily protein, putative [Theobroma cacao]	vcn:VOLCADRAFT_67840//K09561//STUB1, CHIP//EC 6.3.2.19//STIP1 homology and U-box containing protein 1	Genetic Information Processing// Genetic Information Processing// Genetic Information Processing// Genetic Information Processing	Folding, Sorting and Degradation// Folding, Sorting and Degradation// Folding, Sorting and Degradation// Folding, Sorting and Degradation	Chaperones and folding catalysts // Protein processing in endoplasmic reticulum // Ubiquitin mediated proteolysis // Ubiquitin system	IPR000225; Armadillo//IPR003613; U box domain//IPR011989; Armadillo-like helical//IPR013083; Zinc finger, RING/FYVE/PHD-type//IPR016024; Armadillo-type fold
Ghi.10438.1.S1_s_at	Gorai.012G096800.1	Yes	1.63797	0.0416615	1.42485	0	1.77228	0.0116627	2.19578	0	gi|211906522|gb|ACJ11754.1|//UDP-D-glucuronic acid 4-epimerase [Gossypium hirsutum]	rcu:RCOM_0782170//K08679//E5.1.3.6//EC 5.1.3.6//UDP-glucuronate 4-epimerase	Metabolism// Metabolism	Carbohydrate Metabolism// Carbohydrate Metabolism	Starch and sucrose metabolism // Amino sugar and nucleotide sugar metabolism	IPR001509; NAD-dependent epimerase/dehydratase//IPR008089; Nucleotide sugar epimerase//IPR016040; NAD(P)-binding domain
Ghi.1283.3.S1_s_at	Gorai.007G187800.1	Yes	3.34384	0			3.51835	0	2.19162	0	gi|462411526|gb|EMJ16575.1|//hypothetical protein PRUPE_ppa005711mg [Prunus persica]	pif:PITG_17879//K09561//STUB1, CHIP//EC 6.3.2.19//STIP1 homology and U-box containing protein 1	Genetic Information Processing// Genetic Information Processing// Genetic Information Processing// Genetic Information Processing	Folding, Sorting and Degradation// Folding, Sorting and Degradation// Folding, Sorting and Degradation// Folding, Sorting and Degradation	Chaperones and folding catalysts // Protein processing in endoplasmic reticulum // Ubiquitin mediated proteolysis // Ubiquitin system	IPR003613; U box domain//IPR011989; Armadillo-like helical//IPR013083; Zinc finger, RING/FYVE/PHD-type//IPR016024; Armadillo-type fold
GhiAffx.54687.1.A1_at	Gorai.004G160800.1	Yes					2.13147	0.0116627	2.18788	0	gi|508704294|gb|EOX96190.1|//EF hand calcium-binding family protein, putative [Theobroma cacao]	rcu:RCOM_0597990//K13448//CML//EC --//calcium-binding protein CML	Organismal Systems	Environmental Adaptation	Plant-pathogen interaction	IPR002048; Calcium-binding EF-hand//IPR011992; EF-hand-like domain//IPR018247; EF-Hand 1, calcium-binding site//IPR018249; EF-HAND 2
GraAffx.34255.1.A1_s_at	Gorai.004G237500.1	Yes	2.87949	0			1.99622	0.0116627	2.18509	0	gi|508719710|gb|EOY11607.1|//Calmodulin-binding protein, putative isoform 1 [Theobroma cacao]	vvi:100264980//K02183//CALM//EC --//calmodulin	Environmental Information Processing// Environmental Information Processing// Cellular Processes// Organismal Systems// Organismal Systems// Organismal Systems// Organismal Systems// Organismal Systems// Organismal Systems// Organismal Systems// Organisma	Signal Transduction// Signal Transduction// Cell Growth and Death// Endocrine System// Endocrine System// Endocrine System// Circulatory System// Digestive System// Digestive System// Nervous System// Nervous System// Sensory System// Sensory System// Se	Calcium signaling pathway // Phosphatidylinositol signaling system // Oocyte meiosis // Insulin signaling pathway // GnRH signaling pathway // Melanogenesis // Vascular smooth muscle contraction // Salivary secretion // Gastric acid secretion // Long-ter	IPR012416; Calmodulin binding protein-like
Ghi.6759.1.S1_at	Gorai.008G109800.1	Yes	1.89976	0.0159752					2.185	0.018362	gi|508704637|gb|EOX96533.1|//Ankyrin repeat family protein [Theobroma cacao]	zma:100284656//K11267//PDS5//EC --//sister chromatid cohesion protein PDS5	Genetic Information Processing	Replication and Repair	Chromosome	NA
Ghi.7171.1.A1_at		Yes	2.25844	0	2.10144	0	2.11815	0	2.18463	0
Ghi.292.1.S1_s_at	Gorai.008G024500.1	Yes	2.09625	0.0284559	4.64157	0	2.19816	0	2.18335	0	gi|508706379|gb|EOX98275.1|//Thioredoxin superfamily protein [Theobroma cacao]	pop:POPTR_263504//K03671//trxA//EC --//thioredoxin 1	Genetic Information Processing	Folding, Sorting and Degradation	Chaperones and folding catalysts	IPR005746; Thioredoxin//IPR012336; Thioredoxin-like fold//IPR013766; Thioredoxin domain//IPR017937; Thioredoxin, conserved site
Ghi.2995.2.A1_at	Gorai.011G201800.1	Yes	2.12784	0.0159752	1.01931	0	2.08144	0.0116627	2.18128	0	gi|508714871|gb|EOY06768.1|//WRKY DNA-binding protein 48, putative isoform 1 [Theobroma cacao]	zma:100281160//K13424//WRKY33//EC --//WRKY transcription factor 33	Genetic Information Processing// Organismal Systems	Transcription// Environmental Adaptation	Transcription factors // Plant-pathogen interaction	IPR003657; DNA-binding WRKY
Ghi.3583.4.A1_s_at	Gorai.011G087800.1	Yes					2.49521	0	2.1799	0	gi|508710981|gb|EOY02878.1|//Senescence-related gene 3 isoform 1 [Theobroma cacao]	sce:YPL110C//K06867//K06867//EC --//--	Unclassified	Poorly Characterized	General function prediction only	IPR004129; Glycerophosphoryl diester phosphodiesterase//IPR017946; PLC-like phosphodiesterase, TIM beta/alpha-barrel domain
GhiAffx.24794.1.S1_s_at	Gorai.013G022200.1	Yes			1.40456	0	1.76474	0.0116627	2.17107	0	gi|508726138|gb|EOY18035.1|//Expansin A4, ALPHA 1.6,EXPA4 [Theobroma cacao]	NA	NA	NA	NA	IPR002963; Expansin//IPR007112; Expansin/pollen allergen, DPBB domain//IPR007117; Pollen allergen/expansin, C-terminal//IPR007118; Expansin/Lol pI//IPR009009; Barwin-related endoglucanase//IPR014733; Barwin-like endoglucanase
GraAffx.25124.1.A1_at	Gorai.012G129000.1	Yes					1.56226	0.0116627	2.17078	0	gi|10505370|gb|AAG18451.1|AF305064_1//PR protein class 10 [Gossypium hirsutum]	NA	NA	NA	NA	IPR000916; Bet v I domain//IPR023393; START-like domain//IPR024949; Bet v I type allergen
Ghi.6303.1.A1_at	Gorai.006G257500.1	Yes			1.60948	0			2.17001	0.0110207	gi|508714518|gb|EOY06415.1|//CASP-like protein RCOM_0679870, putative [Theobroma cacao]	NA	NA	NA	NA	IPR006459; Uncharacterised protein family UPF0497, trans-membrane plant subgroup//IPR006702; Uncharacterised protein family UPF0497, trans-membrane plant
Gra.1971.1.A1_at	Gorai.006G261300.1	Yes			2.66064	0	1.74048	0	2.16759	0	gi|508714666|gb|EOY06563.1|//Lipoamide acyltransferase component of branched-chain alpha-keto acid dehydrogenase isoform 1 [Theobroma cacao]	rcu:RCOM_0681970//K09699//E2.3.1.168, bkdB//EC 2.3.1.168//2-oxoisovalerate dehydrogenase E2 component (dihydrolipoyl transacylase)	Metabolism	Amino Acid Metabolism	Valine, leucine and isoleucine degradation	IPR000089; Biotin/lipoyl attachment//IPR001078; 2-oxoacid dehydrogenase acyltransferase, catalytic domain//IPR003016; 2-oxo acid dehydrogenase, lipoyl-binding site//IPR004167; E3 binding//IPR011053; Single hybrid motif//IPR015761; Lipoamide Acyltransferas
Ghi.3637.1.A1_at	Gorai.005G033200.1	Yes			2.11009	0	2.13752	0	2.16651	0	gi|508713391|gb|EOY05288.1|//Cytochrome P450 [Theobroma cacao]	pop:POPTR_555847//K10717//CYP735A//EC --//cytokinin trans-hydroxylase	Metabolism	Metabolism of Terpenoids and Polyketides	Zeatin biosynthesis	IPR001128; Cytochrome P450//IPR002401; Cytochrome P450, E-class, group I//IPR017972; Cytochrome P450, conserved site
Ghi.6548.1.S1_s_at	Gorai.002G096100.1	Yes	1.49481	0.0159752			2.15715	0.0116627	2.1665	0	gi|30844109|gb|AAP36697.1|//MAP kinase-like protein [Gossypium hirsutum]	pop:POPTR_1096507//K12132//WNK1//EC 2.7.11.1//serine/threonine-protein kinase WNK1	Metabolism// Organismal Systems	Enzyme Families// Environmental Adaptation	Protein kinases // Circadian rhythm - plant	IPR000719; Protein kinase, catalytic domain//IPR002290; Serine/threonine- / dual-specificity protein kinase, catalytic domain//IPR011009; Protein kinase-like domain//IPR020635; Tyrosine-protein kinase, catalytic domain
Ghi.9146.1.S1_s_at	Gorai.009G304400.1	Yes	2.82829	0			3.68437	0	2.16632	0	gi|508727284|gb|EOY19181.1|//Zinc induced facilitator-like 1 isoform 1 [Theobroma cacao]					IPR001958; Tetracycline resistance protein, TetA/multidrug resistance protein MdtG//IPR011701; Major facilitator superfamily//IPR016196; Major facilitator superfamily domain, general substrate transporter//IPR020846; Major facilitator superfamily domain
GhiAffx.60845.1.A1_at	Gorai.006G235700.1	Yes	1.48329	0.013958					2.16615	0	gi|508712520|gb|EOY04417.1|//Malectin/receptor-like protein kinase family protein [Theobroma cacao]	ath:AT5G38990//K04733//IRAK4//EC 2.7.11.1//interleukin-1 receptor-associated kinase 4	Metabolism// Cellular Processes// Organismal Systems// Organismal Systems// Human Diseases// Human Diseases// Human Diseases// Human Diseases// Human Diseases// Human Diseases// Human Diseases	Enzyme Families// Cell Growth and Death// Immune System// Nervous System// Infectious Diseases// Infectious Diseases// Infectious Diseases// Infectious Diseases// Infectious Diseases// Infectious Diseases// Infectious Diseases	Protein kinases // Apoptosis // Toll-like receptor signaling pathway // Neurotrophin signaling pathway // Pertussis // Tuberculosis // Measles // Influenza A // Toxoplasmosis // Leishmaniasis // Chagas disease (American trypanosomiasis)
Ghi.1032.3.S1_at	Gorai.009G035400.1	Yes	2.96619	0	2.68015	0	2.3543	0	2.16444	0	gi|508783025|gb|EOY30281.1|//12-oxophytodienoate reductase 3 [Theobroma cacao]	osa:4345762//K05894//E1.3.1.42//EC 1.3.1.42//12-oxophytodienoic acid reductase	Metabolism	Lipid Metabolism	alpha-Linolenic acid metabolism	IPR001155; NADH:flavin oxidoreductase/NADH oxidase, N-terminal//IPR013785; Aldolase-type TIM barrel
GhiAffx.59002.1.S1_at	Gorai.009G272400.1	Yes			3.9209	0			2.16061	0	gi|508722899|gb|EOY14796.1|//DNA polymerase epsilon catalytic subunit A, putative [Theobroma cacao]	NA	NA	NA	NA	NA
GhiAffx.33925.1.S1_at		Yes	2.41976	0	1.41355	0	2.96491	0	2.15311	0
Ghi.9785.2.S1_x_at	Gorai.010G193900.1	Yes	1.87167	0.0159752			1.48085	0.0116627	2.15112	0	gi|508725760|gb|EOY17657.1|//Prenylated RAB acceptor 1.B4 [Theobroma cacao]	NA	NA	NA	NA	IPR004895; Prenylated rab acceptor PRA1
Ghi.4219.1.S1_s_at	Gorai.011G140700.1	Yes			2.04191	0			2.14549	0	gi|508712934|gb|EOY04831.1|//Electron-transfer flavoprotein:ubiquinone oxidoreductase [Theobroma cacao]	vvi:100244062//K00311//E1.5.5.1, etf//EC 1.5.5.1//electron-transferring-flavoprotein dehydrogenase	Unclassified	Metabolism	Energy metabolism	IPR007859; Electron transfer flavoprotein-ubiquinone oxidoreductase
Ghi.3480.1.S1_at	Gorai.004G169100.1	Yes							2.14388	0	gi|508704701|gb|EOX96597.1|//Uncharacterized protein TCM_005819 [Theobroma cacao]	NA	NA	NA	NA	NA
GraAffx.33168.2.A1_s_at	Gorai.004G075000.1	Yes							2.14142	0	gi|332167929|gb|AEE25649.1|//auxin-responsive protein [Gossypium hirsutum]	ath:AT1G04240//K14484//IAA//EC --//auxin-responsive protein IAA	Environmental Information Processing	Signal Transduction	Plant hormone signal transduction	IPR003311; AUX/IAA protein//IPR011525; Aux/IAA-ARF-dimerisation
Ghi.6619.1.A1_s_at	Gorai.013G022200.1	Yes			1.41201	0	1.81772	0.0116627	2.14078	0	gi|508726138|gb|EOY18035.1|//Expansin A4, ALPHA 1.6,EXPA4 [Theobroma cacao]	NA	NA	NA	NA	IPR002963; Expansin//IPR007112; Expansin/pollen allergen, DPBB domain//IPR007117; Pollen allergen/expansin, C-terminal//IPR007118; Expansin/Lol pI//IPR009009; Barwin-related endoglucanase//IPR014733; Barwin-like endoglucanase
GhiAffx.40824.1.A1_at	Gorai.010G202400.1	Yes			3.16502	0			2.14064	0.018362	gi|224112835|ref|XP_002316305.1|//predicted protein [Populus trichocarpa]	NA	NA	NA	NA	IPR007087; Zinc finger, C2H2//IPR015880; Zinc finger, C2H2-like
GhiAffx.12687.1.A1_at	Gorai.006G137800.1	Yes	3.44961	0	3.49588	0	3.03555	0	2.13949	0	gi|508717400|gb|EOY09297.1|//Calcium-dependent protein kinase 19 [Theobroma cacao]	rcu:RCOM_0750920//K13412//CPK//EC 2.7.11.1//calcium-dependent protein kinase	Metabolism// Organismal Systems// Human Diseases	Enzyme Families// Environmental Adaptation// Infectious Diseases	Protein kinases // Plant-pathogen interaction // Toxoplasmosis	IPR000719; Protein kinase, catalytic domain//IPR002048; Calcium-binding EF-hand//IPR002290; Serine/threonine- / dual-specificity protein kinase, catalytic domain//IPR008271; Serine/threonine-protein kinase, active site//IPR011009; Protein kinase-like dom
Ghi.5353.1.A1_s_at	Gorai.011G068400.1	Yes	2.6601	0	2.46336	0	2.4106	0	2.13837	0	gi|508779774|gb|EOY27030.1|//Peptidase M20/M25/M40 family protein [Theobroma cacao]	vvi:100251400//K14664//ILR1//EC 3.5.1.-//IAA-amino acid hydrolase	Metabolism	Enzyme Families	Peptidases	IPR002933; Peptidase M20//IPR011650; Peptidase M20, dimerisation//IPR017439; Amidohydrolase
GraAffx.21437.1.A1_at	Gorai.006G179400.1	Yes	2.96331	0			2.32202	0	2.13754	0	gi|508715444|gb|EOY07341.1|//Inositol phosphorylceramide synthase 1 [Theobroma cacao]	bfo:BRAFLDRAFT_104157//K04714//SGMS//EC 2.7.8.27//shingomyelin synthase	Metabolism	Lipid Metabolism	Sphingolipid metabolism	NA
Ghi.3623.1.A1_at	Gorai.008G058800.1	Yes	2.24694	0.0159752			2.21134	0.0116627	2.13579	0	gi|508712063|gb|EOY03960.1|//Calcium-dependent lipid-binding (CaLB domain) family protein [Theobroma cacao]	lbc:LACBIDRAFT_310670//K01613//E4.1.1.65, psd//EC 4.1.1.65//phosphatidylserine decarboxylase	Metabolism	Lipid Metabolism	Glycerophospholipid metabolism	IPR000008; C2 calcium-dependent membrane targeting//IPR008973; C2 calcium/lipid-binding domain, CaLB//IPR018029; C2 membrane targeting protein
Ghi.1132.2.A1_a_at	Gorai.004G134600.1	Yes	1.97897	0.0159752					2.13059	0.018362	gi|508777723|gb|EOY24979.1|//WRKY family transcription factor, putative isoform 1 [Theobroma cacao]	rcu:RCOM_1689100//K13426//WRKY29//EC --//WRKY transcription factor 29	Genetic Information Processing// Organismal Systems	Transcription// Environmental Adaptation	Transcription factors // Plant-pathogen interaction	IPR003657; DNA-binding WRKY
GhiAffx.4354.1.S1_at	Gorai.009G454500.1	Yes							2.13015	0.0110207	gi|508719955|gb|EOY11852.1|//Calcium-binding EF-hand family protein [Theobroma cacao]	rcu:RCOM_0169840//K13448//CML//EC --//calcium-binding protein CML	Organismal Systems	Environmental Adaptation	Plant-pathogen interaction	IPR002048; Calcium-binding EF-hand//IPR011992; EF-hand-like domain//IPR018247; EF-Hand 1, calcium-binding site//IPR018249; EF-HAND 2
GhiAffx.4536.1.S1_x_at	Gorai.011G254900.1	Yes			2.53121	0.0196217	1.48484	0.0116627	2.12833	0	gi|55139090|gb|AAV41233.1|//putative 21 kDa trypsin inhibitor [Theobroma bicolor]	NA	NA	NA	NA	IPR002160; Proteinase inhibitor I3, Kunitz legume//IPR011065; Kunitz inhibitor ST1-like
Ghi.6463.1.S1_at	Gorai.007G032200.1	Yes			2.66891	0.0196217			2.12287	0
Ghi.3574.1.S1_s_at	Gorai.005G195300.1	Yes	2.56412	0	2.18701	0	2.66602	0	2.11825	0	gi|443682294|gb|AGC97437.1|//NAC protein 7 [Gossypium hirsutum]	NA	NA	NA	NA	IPR003441; No apical meristem (NAM) protein
Ghi.124.1.S1_s_at	Gorai.009G188600.1	Yes			1.84368	0			2.11793	0	gi|508723317|gb|EOY15214.1|//BR-signaling kinase 1 [Theobroma cacao]	vvi:100245381//K14500//BSK//EC 2.7.11.1//BR-signaling kinase	Metabolism// Environmental Information Processing	Enzyme Families// Signal Transduction	Protein kinases // Plant hormone signal transduction	IPR000719; Protein kinase, catalytic domain//IPR001245; Serine-threonine/tyrosine-protein kinase catalytic domain//IPR002290; Serine/threonine- / dual-specificity protein kinase, catalytic domain//IPR011009; Protein kinase-like domain//IPR011990; Tetratr
GhiAffx.16921.1.A1_at	Gorai.011G028200.1	Yes			2.86849	0	2.4398	0	2.11383	0	gi|508780969|gb|EOY28225.1|//Uncharacterized protein TCM_029854 [Theobroma cacao]	NA	NA	NA	NA	IPR006502; Protein of unknown function DUF506, plant
Ghi.6693.1.S1_at	Gorai.006G060300.1	Yes	2.80759	0.0284559	3.55344	0	2.77031	0	2.11265	0	gi|508773790|gb|EOY21046.1|//Myb domain protein 62, putative [Theobroma cacao]	pop:POPTR_661734//K09422//MYBP//EC --//myb proto-oncogene protein, plant	Genetic Information Processing	Transcription	Transcription factors	IPR001005; SANT/Myb domain//IPR001345; Phosphoglycerate/bisphosphoglycerate mutase, active site//IPR009057; Homeodomain-like//IPR015495; Myb transcription factor//IPR017930; Myb domain, DNA-binding
Ghi.1049.1.S1_at	Gorai.011G079600.1	Yes	2.42739	0	3.06797	0	2.63441	0	2.11216	0	gi|508779339|gb|EOY26595.1|//TLC ATP/ADP transporter isoform 1 [Theobroma cacao]	pop:POPTR_817085//K03301//TC.AAA//EC --//ATP:ADP antiporter, AAA family	Unclassified	Cellular Processes and Signaling	Other ion-coupled transporters	IPR004667; ADP/ATP carrier protein
GhiAffx.2650.1.S1_at	Gorai.003G002600.1	Yes							2.11037	0	gi|508698774|gb|EOX90670.1|//Kinase superfamily protein, 32 [Theobroma cacao]	ath:AT4G35600//K00924//E2.7.1.-//EC --//--	Unclassified	Cellular Processes and Signaling	Signal transduction mechanisms	IPR000719; Protein kinase, catalytic domain//IPR001245; Serine-threonine/tyrosine-protein kinase catalytic domain//IPR001441; Di-trans-poly-cis-decaprenylcistransferase-like//IPR002290; Serine/threonine- / dual-specificity protein kinase, catalytic domai
Gra.1355.2.A1_s_at	Gorai.008G264900.1	Yes			2.22351	0	2.38414	0.0116627	2.10755	0	gi|253509567|gb|ACT32028.1|//caffeic acid O-methyltransferase 1 [Gossypium hirsutum]	rcu:RCOM_0596300//K05279//E2.1.1.76//EC 2.1.1.76//flavonol 3-O-methyltransferase	Metabolism	Biosynthesis of Other Secondary Metabolites	Flavone and flavonol biosynthesis	IPR001077; O-methyltransferase, family 2//IPR011991; Winged helix-turn-helix transcription repressor DNA-binding//IPR012967; Plant methyltransferase dimerisation//IPR016461; O-methyltransferase, COMT, eukaryota
GhiAffx.48533.1.S1_s_at	Gorai.009G322200.1	Yes			4.45816	0	2.28843	0.0116627	2.10536	0.018362	gi|508725954|gb|EOY17851.1|//Anthranilate synthase alpha subunit 1 [Theobroma cacao]	ath:AT5G05730//K01657//trpE//EC 4.1.3.27//anthranilate synthase component I	Metabolism	Amino Acid Metabolism	Phenylalanine, tyrosine and tryptophan biosynthesis	IPR005256; Anthranilate synthase component I, PabB-like//IPR005801; ADC synthase//IPR006805; Anthranilate synthase component I, N-terminal//IPR015890; Chorismate binding, C-terminal//IPR019999; Anthranilate synthase component I
Ghi.501.2.S1_at	Gorai.008G185500.1	Yes			1.45195	0	2.16968	0.0116627	2.10535	0	gi|508710231|gb|EOY02128.1|//Myb-like transcription factor family protein, putative isoform 1 [Theobroma cacao]	rcu:RCOM_0700880//K14491//ARR-B//EC --//two-component response regulator ARR-B family	Environmental Information Processing	Signal Transduction	Plant hormone signal transduction	IPR001005; SANT/Myb domain//IPR006447; Myb DNA-binding domain, plants//IPR009057; Homeodomain-like//IPR017930; Myb domain, DNA-binding
GhiAffx.21657.1.S1_at	Gorai.005G062700.1	Yes					0.95072	0	2.10271	0	gi|354620275|gb|AER29901.1|//VdI2 [Gossypium barbadense]	NA	NA	NA	NA	IPR000916; Bet v I domain//IPR023393; START-like domain//IPR024949; Bet v I type allergen
Ghi.9265.1.S1_at	Gorai.002G259300.1	Yes	3.01756	0.013958			2.52025	0.0116627	2.10252	0.018362	gi|508715437|gb|EOY07334.1|//PAR1 protein [Theobroma cacao]	NA	NA	NA	NA	IPR009489; PAR1
Ghi.1077.1.A1_s_at	Gorai.013G081600.1	Yes	1.65756	0.0416615	1.65156	0			2.10119	0	gi|508710200|gb|EOY02097.1|//Regulator of Vps4 activity in the MVB pathway protein, putative [Theobroma cacao]					IPR005061; Domain of unknown function DUF292, eukaryotic
Ghi.4569.1.S1_s_at	Gorai.009G405200.1	Yes					1.66763	0	2.10099	0	gi|508716288|gb|EOY08185.1|//GDSL-like Lipase/Acylhydrolase superfamily protein, putative isoform 1 [Theobroma cacao]					IPR001087; Lipase, GDSL
Ghi.4598.2.S1_at	Gorai.008G200200.1	Yes	4.19495	0			2.3498	0	2.09674	0	gi|508774872|gb|EOY22128.1|//Reversibly glycosylated polypeptide 3 [Theobroma cacao]	rcu:RCOM_1468610//K13379//RGP, UTM//EC 2.4.1.- 5.4.99.-//reversibly glycosylated polypeptide/UDP-arabinopyranose mutase	Metabolism	Glycan Biosynthesis and Metabolism	Glycosyltransferases	IPR004901; Alpha-1,4-glucan-protein synthase, UDP-forming
GhiAffx.30199.1.S1_at	Gorai.007G121200.1	Yes			3.77229	0			2.09615	0	gi|508703410|gb|EOX95306.1|//WRKY DNA-binding protein 23, putative [Theobroma cacao]	pop:POPTR_577093//K13424//WRKY33//EC --//WRKY transcription factor 33	Genetic Information Processing// Organismal Systems	Transcription// Environmental Adaptation	Transcription factors // Plant-pathogen interaction	IPR003657; DNA-binding WRKY
GhiAffx.1517.1.S1_at	Gorai.004G051600.1	Yes					1.50249	0.0116627	2.09572	0	gi|508703267|gb|EOX95163.1|//Integrase-type DNA-binding superfamily protein, putative [Theobroma cacao]	vvi:100248027//K09286//EREBP//EC --//EREBP-like factor	Genetic Information Processing	Transcription	Transcription factors	IPR001471; AP2/ERF domain//IPR016177; DNA-binding, integrase-type
Ghi.1032.2.S1_x_at	Gorai.009G035400.1	Yes	2.18715	0	2.27336	0	2.26449	0	2.09404	0	gi|508783025|gb|EOY30281.1|//12-oxophytodienoate reductase 3 [Theobroma cacao]	osa:4345762//K05894//E1.3.1.42//EC 1.3.1.42//12-oxophytodienoic acid reductase	Metabolism	Lipid Metabolism	alpha-Linolenic acid metabolism	IPR001155; NADH:flavin oxidoreductase/NADH oxidase, N-terminal//IPR013785; Aldolase-type TIM barrel
Ghi.9124.3.A1_at	Gorai.009G147300.1	Yes			1.73836	0.0196217	2.40278	0.0216593	2.09368	0	gi|508780112|gb|EOY27368.1|//Transcription factor JERF1, putative isoform 1 [Theobroma cacao]	vvi:100248027//K09286//EREBP//EC --//EREBP-like factor	Genetic Information Processing	Transcription	Transcription factors	IPR001471; AP2/ERF domain//IPR016177; DNA-binding, integrase-type
Ghi.10259.1.S1_s_at	Gorai.001G144200.1	Yes	2.14866	0	2.06469	0	1.607	0.0116627	2.08804	0	gi|508703363|gb|EOX95259.1|//Basic region/leucine zipper motif 53 [Theobroma cacao]	vvi:100254083//K04371//ERK1_2//EC 2.7.11.24//extracellular signal-regulated kinase 1/2	Metabolism// Genetic Information Processing// Environmental Information Processing// Environmental Information Processing// Environmental Information Processing// Environmental Information Processing// Environmental Information Processing// Environmental	Enzyme Families// Replication and Repair// Signal Transduction// Signal Transduction// Signal Transduction// Signal Transduction// Signal Transduction// Signal Transduction// Cell Motility// Cell Growth and Death// Cell Communication// Cell Communication	Protein kinases // Chromosome // MAPK signaling pathway // MAPK signaling pathway - fly // ErbB signaling pathway // TGF-beta signaling pathway // VEGF signaling pathway // mTOR signaling pathway // Regulation of actin cytoskeleton // Oocyte meiosis // F	IPR004827; Basic-leucine zipper domain//IPR011616; bZIP transcription factor, bZIP-1
Ghi.10481.2.S1_s_at	Gorai.004G142800.1	Yes							2.08623	0	gi|508703267|gb|EOX95163.1|//Integrase-type DNA-binding superfamily protein, putative [Theobroma cacao]	pop:POPTR_828432//K09286//EREBP//EC --//EREBP-like factor	Genetic Information Processing	Transcription	Transcription factors	IPR001471; AP2/ERF domain//IPR016177; DNA-binding, integrase-type
GhiAffx.22086.1.S1_at	Gorai.011G161800.1	Yes					2.31095	0.0116627	2.08335	0.0494831	gi|508713490|gb|EOY05387.1|//Purple acid phosphatase 23 isoform 1 [Theobroma cacao]					IPR004843; Metallophosphoesterase domain//IPR008963; Purple acid phosphatase-like, N-terminal//IPR015914; Purple acid phosphatase, N-terminal
Ghi.5288.1.S1_s_at	Gorai.010G121600.1	Yes			3.63501	0			2.08184	0	gi|508781981|gb|EOY29237.1|//FAD-dependent oxidoreductase family protein [Theobroma cacao]	ssc:100515508//K00306//PIPOX//EC 1.5.3.1 1.5.3.7//sarcosine oxidase / L-pipecolate oxidase	Metabolism// Metabolism// Cellular Processes	Amino Acid Metabolism// Amino Acid Metabolism// Transport and Catabolism	Glycine, serine and threonine metabolism // Lysine degradation // Peroxisome	IPR006076; FAD dependent oxidoreductase//IPR006281; Sarcosine oxidase, monomeric
GraAffx.18278.1.S1_s_at	Gorai.010G075200.1	Yes							2.08054	0	gi|508783438|gb|EOY30694.1|//RNA-binding CRS1 / YhbY domain-containing protein, putative [Theobroma cacao]	NA	NA	NA	NA	IPR001890; RNA-binding, CRM domain
GhiAffx.44214.1.S1_at	Gorai.013G021800.1	Yes							2.0768	0	gi|508726161|gb|EOY18058.1|//RING-H2 finger C2A, putative [Theobroma cacao]	rcu:RCOM_0734760//K11982//RNF115_126//EC 6.3.2.19//E3 ubiquitin-protein ligase RNF115/126	Genetic Information Processing	Folding, Sorting and Degradation	Ubiquitin system	IPR001841; Zinc finger, RING-type//IPR007087; Zinc finger, C2H2//IPR010543; Domain of unknown function DUF1117//IPR013083; Zinc finger, RING/FYVE/PHD-type
Ghi.3632.1.A1_at	Gorai.002G118500.1	Yes	2.00493	0			2.14276	0	2.07374	0	gi|508723323|gb|EOY15220.1|//T23E18.18, putative [Theobroma cacao]	NA	NA	NA	NA	NA
Ghi.7726.1.S1_s_at	Gorai.006G118100.1	Yes	1.91993	0.013958	1.79818	0	1.26942	0	2.0733	0	gi|33391721|gb|AAQ17461.1|//beta-D-glucosidase [Gossypium hirsutum]	ath:AT3G47000//K01188//E3.2.1.21//EC 3.2.1.21//beta-glucosidase	Metabolism// Metabolism// Metabolism	Carbohydrate Metabolism// Metabolism of Other Amino Acids// Biosynthesis of Other Secondary Metabolites	Starch and sucrose metabolism // Cyanoamino acid metabolism // Phenylpropanoid biosynthesis	IPR001764; Glycoside hydrolase, family 3, N-terminal//IPR002772; Glycoside hydrolase family 3 C-terminal domain//IPR017853; Glycoside hydrolase, superfamily
GraAffx.17799.1.A1_s_at	Gorai.007G123200.1	Yes	2.72189	0.013958	2.78924	0			2.07295	0	gi|508703349|gb|EOX95245.1|//RING/FYVE/PHD zinc finger-containing protein, putative [Theobroma cacao]	cne:CNF03770//K10661//MARCH6, DOA10//EC 6.3.2.19//E3 ubiquitin-protein ligase MARCH6	Genetic Information Processing// Genetic Information Processing	Folding, Sorting and Degradation// Folding, Sorting and Degradation	Protein processing in endoplasmic reticulum // Ubiquitin system	IPR011016; Zinc finger, RING-CH-type//IPR013083; Zinc finger, RING/FYVE/PHD-type//IPR022143; Protein of unknown function DUF3675
Ghi.9152.2.S1_at		Yes	3.65601	0	1.74505	0.0196217			2.06974	0
GhiAffx.28716.1.S1_at	Gorai.004G123800.1	Yes					1.73834	0.0116627	2.06728	0	gi|508776419|gb|EOY23675.1|//SAUR family protein [Theobroma cacao]	pop:POPTR_574684//K14488//SAUR//EC --//SAUR family protein	Environmental Information Processing	Signal Transduction	Plant hormone signal transduction	IPR003676; Auxin responsive SAUR protein
GhiAffx.59913.1.A1_s_at	Gorai.006G034800.1	Yes			2.21103	0	2.15147	0.0116627	2.06491	0	gi|508710642|gb|EOY02539.1|//Glucuronokinase G [Theobroma cacao]	vcn:VOLCADRAFT_105558//K14571//RIX7, NVL//EC --//ribosome biogenesis ATPase	Genetic Information Processing// Genetic Information Processing	Translation// Translation	Ribosome biogenesis in eukaryotes // Ribosome Biogenesis	IPR006204; GHMP kinase N-terminal domain//IPR006206; Mevalonate/galactokinase//IPR013750; GHMP kinase, C-terminal domain//IPR014721; Ribosomal protein S5 domain 2-type fold, subgroup//IPR020568; Ribosomal protein S5 domain 2-type fold
Ghi.10646.1.S1_s_at	Gorai.008G245000.1	Yes	1.60606	0	2.31244	0			2.06142	0.0462812	gi|34538351|gb|AAQ74156.1|//osmotin-like protein I [Gossypium hirsutum]	NA	NA	NA	NA	IPR001938; Thaumatin, pathogenesis-related//IPR017949; Thaumatin, conserved site
Ghi.6739.1.A1_at	Gorai.010G167700.1	Yes							2.05919	0	gi|508780379|gb|EOY27635.1|//Uncharacterized protein TCM_029431 [Theobroma cacao]	NA	NA	NA	NA	NA
GhiAffx.31245.2.S1_at	Gorai.005G263700.1	Yes							2.05742	0	gi|508705307|gb|EOX97203.1|//Uncharacterized protein TCM_006292 [Theobroma cacao]	NA	NA	NA	NA	NA
GhiAffx.40480.2.S1_at	Gorai.007G015400.1	Yes			2.06574	0			2.05519	0	gi|508776293|gb|EOY23549.1|//Calcium-binding EF-hand family protein [Theobroma cacao]	rcu:RCOM_1692330//K06268//PPP3R, CNB//EC --//protein phosphatase 3, regulatory subunit	Environmental Information Processing// Environmental Information Processing// Environmental Information Processing// Environmental Information Processing// Cellular Processes// Cellular Processes// Organismal Systems// Organismal Systems// Organismal Syst	Signal Transduction// Signal Transduction// Signal Transduction// Signal Transduction// Cell Growth and Death// Cell Growth and Death// Immune System// Immune System// Immune System// Nervous System// Nervous System// Development// Neurodegenerative Dise	MAPK signaling pathway // Wnt signaling pathway // VEGF signaling pathway // Calcium signaling pathway // Oocyte meiosis // Apoptosis // Natural killer cell mediated cytotoxicity // T cell receptor signaling pathway // B cell receptor signaling pathway /
Ghi.3691.2.A1_at	Gorai.006G187800.1	Yes			2.39604	0			2.05479	0.018362	gi|224119232|ref|XP_002318020.1|//predicted protein [Populus trichocarpa]	NA	NA	NA	NA	IPR003854; Gibberellin regulated protein
GhiAffx.35415.1.S1_at	Gorai.007G268900.1	Yes	2.80039	0	2.85791	0	2.18672	0	2.05218	0	gi|508718856|gb|EOY10753.1|//Uncharacterized protein TCM_026055 [Theobroma cacao]	NA	NA	NA	NA	NA
Ghi.9210.1.A1_s_at	Gorai.009G394100.1	Yes	2.09264	0			1.98771	0.0116627	2.05051	0	gi|508716606|gb|EOY08503.1|//Syntaxin of plants 121 [Theobroma cacao]	ath:AT3G11820//K08486//STX1B_2_3//EC --//syntaxin 1B/2/3	Genetic Information Processing// Genetic Information Processing	Folding, Sorting and Degradation// Folding, Sorting and Degradation	SNARE interactions in vesicular transport // SNAREs	IPR000727; Target SNARE coiled-coil domain//IPR006011; Syntaxin, N-terminal//IPR006012; Syntaxin/epimorphin, conserved site//IPR010989; t-SNARE
Ghi.1498.1.S1_s_at	Gorai.009G225300.1	Yes	2.86915	0	2.1596	0	2.44985	0	2.05013	0	gi|508723692|gb|EOY15589.1|//Leucine-rich receptor-like protein kinase family protein, XI-23,RLK7 [Theobroma cacao]	ath:AT1G28440//K00924//E2.7.1.-//EC --//--	Unclassified	Cellular Processes and Signaling	Signal transduction mechanisms	IPR000719; Protein kinase, catalytic domain//IPR001611; Leucine-rich repeat//IPR002290; Serine/threonine- / dual-specificity protein kinase, catalytic domain//IPR008271; Serine/threonine-protein kinase, active site//IPR011009; Protein kinase-like domain/
Gra.1593.1.A1_s_at	Gorai.011G087800.1	Yes			2.15033	0.0196217	2.06155	0	2.04876	0	gi|508710981|gb|EOY02878.1|//Senescence-related gene 3 isoform 1 [Theobroma cacao]	sce:YPL110C//K06867//K06867//EC --//--	Unclassified	Poorly Characterized	General function prediction only	IPR004129; Glycerophosphoryl diester phosphodiesterase//IPR017946; PLC-like phosphodiesterase, TIM beta/alpha-barrel domain
GhiAffx.3680.3.A1_at	Gorai.009G086700.1	Yes							2.04854	0	gi|508786219|gb|EOY33475.1|//AAA-type ATPase family protein [Theobroma cacao]	rcu:RCOM_1279970//K12196//VPS4//EC --//vacuolar protein-sorting-associated protein 4	Cellular Processes	Transport and Catabolism	Endocytosis	IPR003593; AAA+ ATPase domain//IPR003959; ATPase, AAA-type, core//IPR003960; ATPase, AAA-type, conserved site//IPR007330; MIT//IPR015415; Vps4 oligomerisation, C-terminal
Ghi.7171.1.S1_at		Yes	2.23468	0	1.9321	0	2.1332	0	2.04706	0
Ghi.10117.2.A1_s_at	Gorai.005G089000.1	Yes	2.98106	0			2.32084	0.0116627	2.04536	0	gi|508724447|gb|EOY16344.1|//Eukaryotic aspartyl protease family protein isoform 1 [Theobroma cacao]					IPR001461; Peptidase A1//IPR001969; Peptidase aspartic, active site//IPR009007; Peptidase aspartic, catalytic//IPR021109; Peptidase aspartic
Ghi.7065.1.S1_at	Gorai.005G138400.1	Yes	2.21433	0.0416615			1.92022	0	2.04013	0	gi|508710200|gb|EOY02097.1|//Regulator of Vps4 activity in the MVB pathway protein, putative [Theobroma cacao]					IPR005061; Domain of unknown function DUF292, eukaryotic
GhiAffx.6784.1.A1_at	Gorai.007G026200.1	Yes	2.1291	0.0159752	1.73562	0			2.03946	0	gi|508777746|gb|EOY25002.1|//AP2/ERF domain-containing transcription factor, putative [Theobroma cacao]	rcu:RCOM_1034530//K09286//EREBP//EC --//EREBP-like factor	Genetic Information Processing	Transcription	Transcription factors	IPR001471; AP2/ERF domain//IPR016177; DNA-binding, integrase-type
Ghi.7994.2.S1_at	Gorai.009G140800.1	Yes			2.38425	0			2.03166	0.0252867	gi|508779841|gb|EOY27097.1|//Beta galactosidase 1 [Theobroma cacao]	ath:AT3G52840//K12309//GLB1, ELNR1//EC 3.2.1.23//beta-galactosidase	Metabolism// Metabolism// Metabolism// Metabolism// Metabolism// Cellular Processes	Carbohydrate Metabolism// Lipid Metabolism// Glycan Biosynthesis and Metabolism// Glycan Biosynthesis and Metabolism// Glycan Biosynthesis and Metabolism// Transport and Catabolism	Galactose metabolism // Sphingolipid metabolism // Glycosaminoglycan degradation // Glycosphingolipid biosynthesis - ganglio series // Other glycan degradation // Lysosome	IPR000922; D-galactoside/L-rhamnose binding SUEL lectin domain//IPR001944; Glycoside hydrolase, family 35//IPR008979; Galactose-binding domain-like//IPR013781; Glycoside hydrolase, subgroup, catalytic domain//IPR017853; Glycoside hydrolase, superfamily//I
Ghi.7765.1.A1_at	Gorai.003G029900.1	Yes	2.87994	0			1.99724	0	2.0285	0	gi|508699776|gb|EOX91672.1|//Calcium ATPase 2 isoform 1 [Theobroma cacao]	ath:AT4G37640//K01537//E3.6.3.8//EC 3.6.3.8//Ca2+-transporting ATPase	Unclassified	Metabolism	Energy metabolism	IPR000695; ATPase, P-type, H+ transporting proton pump//IPR001757; ATPase, P-type, K/Mg/Cd/Cu/Zn/Na/Ca/Na/H-transporter//IPR004014; ATPase, P-type cation-transporter, N-terminal//IPR005834; Haloacid dehalogenase-like hydrolase//IPR006068; ATPase, P-type c
Ghi.8752.1.A1_at	Gorai.007G171200.1	Yes	1.33501	0	1.7478	0	1.19879	0.0216593	2.02349	0	gi|508701399|gb|EOX93295.1|//Clavata3/esr-related 20, putative [Theobroma cacao]	NA	NA	NA	NA	NA
Ghi.7707.2.A1_s_at	Gorai.007G304400.1	Yes			1.46395	0.0196217	1.0796	0.0116627	2.01686	0	gi|508719737|gb|EOY11634.1|//USP-like protein isoform 1 [Theobroma cacao]	alt:ambt_08195//K06149//uspA//EC --//universal stress protein A	Unclassified	Cellular Processes and Signaling	Signal transduction mechanisms	IPR006015; Universal stress protein A//IPR006016; UspA//IPR014729; Rossmann-like alpha/beta/alpha sandwich fold
Ghi.10462.1.S1_at	Gorai.009G194700.1	Yes	1.8333	0.0159752					2.01606	0	gi|445069046|gb|AGE15497.1|//GA-stimulated transcript-like protein 1 [Gossypium hirsutum]	NA	NA	NA	NA	IPR003854; Gibberellin regulated protein
Ghi.5418.1.A1_at	Gorai.005G111800.1	Yes	2.06594	0.013958	2.04185	0.0196217	2.39482	0	2.01564	0	gi|508723140|gb|EOY15037.1|//Uncharacterized protein TCM_034234 [Theobroma cacao]	NA	NA	NA	NA	IPR007700; Protein of unknown function DUF668//IPR021864; Protein of unknown function DUF3475
Ghi.6709.1.A1_x_at		Yes	2.33123	0.0416615	1.34026	0			2.01506	0
Ghi.3807.1.S1_at	Gorai.004G049400.1	Yes					1.36894	0.0116627	2.01041	0	gi|508703490|gb|EOX95386.1|//Phosphatase 2C 49 [Theobroma cacao]	osa:4337723//K01090//E3.1.3.16//EC 3.1.3.16//protein phosphatase	Unclassified	Metabolism	Others	IPR000222; Protein phosphatase 2C, manganese/magnesium aspartate binding site//IPR001932; Protein phosphatase 2C-like//IPR015655; Protein phosphatase 2C
GhiAffx.47936.1.S1_at	Gorai.008G006500.1	Yes	2.82535	0			2.52411	0	2.00805	0	gi|508702978|gb|EOX94874.1|//Receptor-like kinase in in flowers 3 [Theobroma cacao]	ath:AT4G33430//K13416//BAK1//EC 2.7.10.1 2.7.11.1//brassinosteroid insensitive 1-associated receptor kinase 1	Metabolism// Environmental Information Processing// Organismal Systems	Enzyme Families// Signal Transduction// Environmental Adaptation	Protein kinases // Plant hormone signal transduction // Plant-pathogen interaction	IPR000719; Protein kinase, catalytic domain//IPR002290; Serine/threonine- / dual-specificity protein kinase, catalytic domain//IPR008271; Serine/threonine-protein kinase, active site//IPR011009; Protein kinase-like domain//IPR013320; Concanavalin A-like
GraAffx.14609.1.A1_s_at	Gorai.010G094700.1	Yes			2.94001	0	1.20984	0.0116627	2.0052	0	gi|23193174|gb|AAN14410.1|//bifunctional lysine-ketoglutarate reductase/saccharopine dehydrogenase [Gossypium hirsutum]	rcu:RCOM_0708300//K14157//AASS//EC 1.5.1.8 1.5.1.9//alpha-aminoadipic semialdehyde synthase	Metabolism// Metabolism	Amino Acid Metabolism// Amino Acid Metabolism	Lysine biosynthesis // Lysine degradation	IPR005097; Saccharopine dehydrogenase / Homospermidine synthase//IPR007545; LOR/SDH bifunctional enzyme, conserved domain//IPR007698; Alanine dehydrogenase/PNT, NAD(H)-binding domain//IPR007886; Alanine dehydrogenase/pyridine nucleotide transhydrogenase,
Gra.2028.2.A1_s_at	Gorai.004G210700.1	Yes	3.06192	0			2.56453	0	2.00425	0	gi|508777443|gb|EOY24699.1|//AMP-dependent synthetase and ligase family protein isoform 1 [Theobroma cacao]	ago:AGOS_AAR168C//K01976//E6.-.-.-//EC --//--	Unclassified	Metabolism	Others	IPR000873; AMP-dependent synthetase/ligase//IPR020845; AMP-binding, conserved site//IPR025110; Domain of unknown function DUF4009
GhiAffx.40958.1.S1_x_at	Gorai.002G237000.1	Yes					2.52369	0.0216593	2.00026	0	gi|89258498|gb|ABD65462.1|//short chain alcohol dehydrogenase [Gossypium hirsutum]	pop:POPTR_547844//K09841//E1.1.1.288, ABA2//EC 1.1.1.288//xanthoxin dehydrogenase	Metabolism	Metabolism of Terpenoids and Polyketides	Carotenoid biosynthesis	IPR002198; Short-chain dehydrogenase/reductase SDR//IPR002347; Glucose/ribitol dehydrogenase//IPR016040; NAD(P)-binding domain
GhiAffx.49750.1.A1_at	Gorai.007G096400.1	Yes					2.51361	0	1.99894	0	gi|508704166|gb|EOX96062.1|//BON association protein 2, putative [Theobroma cacao]	NA	NA	NA	NA	IPR000008; C2 calcium-dependent membrane targeting//IPR008973; C2 calcium/lipid-binding domain, CaLB
Ghi.10753.1.S1_at	Gorai.011G026300.1	Yes			4.45904	0			1.99881	0	gi|508781036|gb|EOY28292.1|//Aluminum induced protein with YGL and LRDR motifs [Theobroma cacao]	ddi:DDB_G0286059//K01953//E6.3.5.4, asnB//EC 6.3.5.4//asparagine synthase (glutamine-hydrolysing)	Metabolism// Metabolism// Metabolism	Energy Metabolism// Amino Acid Metabolism// Enzyme Families	Nitrogen metabolism // Alanine, aspartate and glutamate metabolism // Peptidases	IPR024286; Domain of unknown function DUF3700
GhiAffx.31057.1.S1_at	Gorai.003G114800.1	Yes	2.77182	0.0284559	3.02789	0			1.99779	0.018362	gi|508775668|gb|EOY22924.1|//Plant invertase/pectin methylesterase inhibitor superfamily protein [Theobroma cacao]					IPR006501; Pectinesterase inhibitor
Ghi.10344.1.S1_s_at	Gorai.004G237500.1	Yes	2.45817	0			2.29236	0	1.99751	0.0252867	gi|508719710|gb|EOY11607.1|//Calmodulin-binding protein, putative isoform 1 [Theobroma cacao]	vvi:100264980//K02183//CALM//EC --//calmodulin	Environmental Information Processing// Environmental Information Processing// Cellular Processes// Organismal Systems// Organismal Systems// Organismal Systems// Organismal Systems// Organismal Systems// Organismal Systems// Organismal Systems// Organisma	Signal Transduction// Signal Transduction// Cell Growth and Death// Endocrine System// Endocrine System// Endocrine System// Circulatory System// Digestive System// Digestive System// Nervous System// Nervous System// Sensory System// Sensory System// Se	Calcium signaling pathway // Phosphatidylinositol signaling system // Oocyte meiosis // Insulin signaling pathway // GnRH signaling pathway // Melanogenesis // Vascular smooth muscle contraction // Salivary secretion // Gastric acid secretion // Long-ter	IPR012416; Calmodulin binding protein-like
GhiAffx.22386.1.S1_s_at	Gorai.006G169400.1	Yes	4.02251	0	3.08286	0	2.3709	0	1.99682	0	gi|508715482|gb|EOY07379.1|//Major facilitator superfamily protein isoform 1 [Theobroma cacao]	ppp:PHYPADRAFT_134814//K14638//NA//NA//NA	NA	NA	NA	IPR000109; Oligopeptide transporter//IPR016196; Major facilitator superfamily domain, general substrate transporter//IPR018456; PTR2 family proton/oligopeptide symporter, conserved site
Ghi.10117.1.S1_at	Gorai.005G089000.1	Yes	2.754	0			2.21027	0	1.99352	0	gi|508724447|gb|EOY16344.1|//Eukaryotic aspartyl protease family protein isoform 1 [Theobroma cacao]					IPR001461; Peptidase A1//IPR001969; Peptidase aspartic, active site//IPR009007; Peptidase aspartic, catalytic//IPR021109; Peptidase aspartic
GraAffx.9328.1.S1_at	Gorai.013G064100.1	Yes			3.53158	0	2.07712	0	1.99235	0	gi|508707010|gb|EOX98906.1|//Glutamate receptor 2 isoform 1 [Theobroma cacao]	ath:AT2G17260//K05387//GRIF//EC --//glutamate receptor, ionotropic, other eukaryote	Environmental Information Processing	Signaling Molecules and Interaction	Ion channels	IPR001320; Ionotropic glutamate receptor//IPR001638; Extracellular solute-binding protein, family 3//IPR001828; Extracellular ligand-binding receptor//IPR017103; Ionotropic glutamate receptor, plant
Ghi.6749.1.S1_s_at	Gorai.002G203200.1				1.24359	0.035631			1.99173	0	gi|508705613|gb|EOX97509.1|//Expansin-like protein isoform 1 [Theobroma cacao]	NA	NA	NA	NA	IPR005795; Major pollen allergen Lol pI//IPR007112; Expansin/pollen allergen, DPBB domain//IPR007117; Pollen allergen/expansin, C-terminal//IPR007118; Expansin/Lol pI//IPR009009; Barwin-related endoglucanase//IPR014733; Barwin-like endoglucanase
GhiAffx.5052.1.S1_at	Gorai.002G064800.1				1.74044	0.035631			1.99001	0	gi|508721276|gb|EOY13173.1|//Sodium/calcium exchanger family protein / calcium-binding EF hand family protein isoform 1 [Theobroma cacao]	sce:YDL128W//K07300//chaA//EC --//Ca2+:H+ antiporter	Unclassified	Cellular Processes and Signaling	Other ion-coupled transporters	IPR002048; Calcium-binding EF-hand//IPR004837; Sodium/calcium exchanger membrane region//IPR011992; EF-hand-like domain//IPR018247; EF-Hand 1, calcium-binding site//IPR018249; EF-HAND 2
GhiAffx.5407.1.S1_at	Gorai.011G012700.1	Yes			1.65396	0.0196217	2.00038	0.0116627	1.98969	0	gi|508781500|gb|EOY28756.1|//WRKY family transcription factor [Theobroma cacao]	sbi:SORBI_03g038510//K13424//WRKY33//EC --//WRKY transcription factor 33	Genetic Information Processing// Organismal Systems	Transcription// Environmental Adaptation	Transcription factors // Plant-pathogen interaction	IPR003657; DNA-binding WRKY
Ghi.1385.1.A1_s_at	Gorai.002G122400.1						1.60375	0.0116627	1.98923	0	gi|508723188|gb|EOY15085.1|//JHL20J20.12 protein, putative [Theobroma cacao]	NA	NA	NA	NA	NA
GhiAffx.29054.1.S1_a_at	Gorai.009G251600.1								1.98627	0.0252867	gi|319433447|gb|ADV57641.1|//copper binding protein 6 [Gossypium hirsutum]	NA	NA	NA	NA	IPR003245; Plastocyanin-like//IPR008972; Cupredoxin
Ghi.9785.1.S1_s_at	Gorai.010G193900.1								1.9858	0	gi|508725760|gb|EOY17657.1|//Prenylated RAB acceptor 1.B4 [Theobroma cacao]	NA	NA	NA	NA	IPR004895; Prenylated rab acceptor PRA1
GhiAffx.39324.1.S1_at	Gorai.012G111000.1	Yes	2.17197	0.013958	2.81479	0	2.11478	0	1.98456	0	gi|224087657|ref|XP_002308202.1|//predicted protein [Populus trichocarpa]	pop:POPTR_560866//K15103//NA//NA//NA	NA	NA	NA	IPR002030; Mitochondrial brown fat uncoupling protein//IPR018108; Mitochondrial substrate/solute carrier//IPR023395; Mitochondrial carrier domain
Ghi.6472.1.A1_s_at	Gorai.007G027100.1								1.98425	0	gi|224552010|gb|ACN54400.1|//hybrid proline-rich protein [Gossypium hirsutum]	NA	NA	NA	NA	IPR013770; Plant lipid transfer protein/hydrophobic protein helical domain//IPR016140; Bifunctional inhibitor/plant lipid transfer protein/seed storage helical domain
Ghi.2766.2.S1_s_at	Gorai.013G204400.1	Yes					2.23051	0	1.98385	0	gi|508719516|gb|EOY11413.1|//RING/U-box superfamily protein, putative isoform 1 [Theobroma cacao]	oaa:100085469//K11982//RNF115_126//EC 6.3.2.19//E3 ubiquitin-protein ligase RNF115/126	Genetic Information Processing	Folding, Sorting and Degradation	Ubiquitin system	IPR001841; Zinc finger, RING-type//IPR013083; Zinc finger, RING/FYVE/PHD-type
GraAffx.27075.1.S1_at	Gorai.008G160800.1				1.51315	0.035631	0.619281	0.0116627	1.98215	0	gi|508708712|gb|EOY00609.1|//Copper amine oxidase family protein isoform 1 [Theobroma cacao]	rcu:RCOM_0024700//K00276//E1.4.3.21, AOC2, AOC3, tynA//EC 1.4.3.21//primary-amine oxidase	Metabolism// Metabolism// Metabolism// Metabolism// Metabolism// Metabolism	Amino Acid Metabolism// Amino Acid Metabolism// Amino Acid Metabolism// Metabolism of Other Amino Acids// Biosynthesis of Other Secondary Metabolites// Biosynthesis of Other Secondary Metabolites	Glycine, serine and threonine metabolism // Tyrosine metabolism // Phenylalanine metabolism // beta-Alanine metabolism // Isoquinoline alkaloid biosynthesis // Tropane, piperidine and pyridine alkaloid biosynthesis	IPR000269; Copper amine oxidase//IPR015798; Copper amine oxidase, C-terminal//IPR015800; Copper amine oxidase, N2-terminal//IPR015801; Copper amine oxidase, N2/N3-terminal//IPR015802; Copper amine oxidase, N3-terminal//IPR016182; Copper amine oxidase, N-t
Ghi.10481.3.S1_s_at	Gorai.004G142800.1								1.98021	0	gi|508703267|gb|EOX95163.1|//Integrase-type DNA-binding superfamily protein, putative [Theobroma cacao]	pop:POPTR_828432//K09286//EREBP//EC --//EREBP-like factor	Genetic Information Processing	Transcription	Transcription factors	IPR001471; AP2/ERF domain//IPR016177; DNA-binding, integrase-type
Ghi.6417.3.S1_s_at	Gorai.001G092800.1		1.82294	0.013958					1.97797	0	gi|18402895|ref|NP_565739.1|//uncharacterized protein [Arabidopsis thaliana]	NA	NA	NA	NA	NA
Ghi.8763.2.S1_at	Gorai.005G182000.1		1.85572	0.0159752			1.19922	0.0116627	1.97788	0	gi|508708593|gb|EOY00490.1|//Uncharacterized protein TCM_010371 [Theobroma cacao]	NA	NA	NA	NA	IPR012442; Protein of unknown function DUF1645
GhiAffx.40179.1.A1_at	Gorai.001G195900.1	Yes	1.61396	0.0416615	3.16166	0	2.22965	0	1.97433	0	gi|255587792|ref|XP_002534397.1|//Tyrosine-protein phosphatase SIW14, putative [Ricinus communis]	NA	NA	NA	NA	IPR004861; Protein-tyrosine phosphatase, SIW14-like//IPR020428; Protein-tyrosine phosphatase, dual specificity phosphatase, eukaryotic
Ghi.10341.1.A1_s_at	Gorai.007G049700.1								1.97381	0	gi|508699028|gb|EOX90924.1|//GATA transcription factor 5, putative [Theobroma cacao]	NA	NA	NA	NA	IPR000679; Zinc finger, GATA-type//IPR013088; Zinc finger, NHR/GATA-type//IPR016679; Transcription factor, GATA, plant
GhiAffx.23654.1.S1_at	Gorai.006G087500.1	Yes			4.58669	0	1.65782	0.0116627	1.9738	0	gi|508780969|gb|EOY28225.1|//Uncharacterized protein TCM_029854 [Theobroma cacao]	NA	NA	NA	NA	IPR006502; Protein of unknown function DUF506, plant
Ghi.7839.3.A1_x_at	Gorai.003G161200.1				0.72509	0.035631	1.21211	0.0116627	1.97189	0	gi|508777385|gb|EOY24641.1|//RHOMBOID-like 2 [Theobroma cacao]	cin:100186499//K02857//RHBDL1_2_3//EC 3.4.21.105//rhomboid-related protein 1/2/3	Metabolism	Enzyme Families	Peptidases	IPR002610; Peptidase S54, rhomboid//IPR022764; Peptidase S54, rhomboid domain
Ghi.5817.1.S1_at	Gorai.004G047700.1	Yes	2.23201	0			3.10838	0	1.97054	0	gi|224079714|ref|XP_002305924.1|//predicted protein [Populus trichocarpa]	ath:AT3G59050//K13367//FMS1, AtPAO3//EC 1.5.3.17//non-specific polyamine oxidase	Metabolism	Metabolism of Other Amino Acids	beta-Alanine metabolism	IPR002937; Amine oxidase
Ghi.1471.1.S1_s_at	Gorai.011G191100.1								1.96762	0	gi|508714641|gb|EOY06538.1|//Uncharacterized protein TCM_021224 [Theobroma cacao]	NA	NA	NA	NA	NA
GhiAffx.13384.1.S1_at	Gorai.004G236100.1	Yes	2.9894	0	1.17218	0	3.39353	0	1.96725	0	gi|508719782|gb|EOY11679.1|//Basic helix-loop-helix DNA-binding superfamily protein, putative [Theobroma cacao]	NA	NA	NA	NA	IPR011598; Helix-loop-helix DNA-binding
Ghi.6417.4.S1_s_at	Gorai.001G092800.1		1.83125	0.013958					1.96584	0	gi|18402895|ref|NP_565739.1|//uncharacterized protein [Arabidopsis thaliana]	NA	NA	NA	NA	NA
GhiAffx.7814.1.S1_s_at	Gorai.012G152100.1	Yes			2.87874	0	1.82686	0.0116627	1.96539	0.0494831	gi|508706159|gb|EOX98055.1|//Uncharacterized protein isoform 1 [Theobroma cacao]	NA	NA	NA	NA	IPR004873; BURP domain
GhiAffx.13045.1.S1_at	Gorai.006G089900.1						1.43552	0.0116627	1.9645	0	gi|508780665|gb|EOY27921.1|//Plant U-box 17 [Theobroma cacao]					IPR000225; Armadillo//IPR003613; U box domain//IPR011989; Armadillo-like helical//IPR013083; Zinc finger, RING/FYVE/PHD-type//IPR016024; Armadillo-type fold
Ghi.4412.1.S1_s_at	Gorai.007G060900.1				1.74922	0	1.47313	0.0116627	1.96135	0	gi|523712982|gb|AGQ56697.1|//cotton annexin 6 [Gossypium hirsutum]	NA	NA	NA	NA	IPR001464; Annexin//IPR009118; Annexin, plant//IPR018252; Annexin repeat, conserved site//IPR018502; Annexin repeat
Ghi.8578.1.S1_s_at	Gorai.008G205700.1	Yes			2.65552	0	2.16737	0.0116627	1.95897	0	gi|508775213|gb|EOY22469.1|//SNF1-related protein kinase regulatory subunit gamma 1 [Theobroma cacao]					IPR000644; Cystathionine beta-synthase, core//IPR013785; Aldolase-type TIM barrel
GhiAffx.42068.1.S1_at	Gorai.002G173700.1	Yes	2.79961	0	2.05896	0	1.8456	0	1.95321	0	gi|508709177|gb|EOY01074.1|//Jasmonate-zim-domain protein 3, putative isoform 1 [Theobroma cacao]	rcu:RCOM_1143570//K13464//JAZ//EC --//jasmonate ZIM domain-containing protein	Environmental Information Processing// Organismal Systems	Signal Transduction// Environmental Adaptation	Plant hormone signal transduction // Plant-pathogen interaction	IPR010399; Tify//IPR018467; CO/COL/TOC1, conserved site
GraAffx.26518.1.A1_s_at	Gorai.010G221700.1	Yes	2.36304	0	2.51882	0	1.5653	0	1.95073	0	gi|508778422|gb|EOY25678.1|//FAD-binding Berberine family protein [Theobroma cacao]					IPR006094; FAD linked oxidase, N-terminal//IPR012951; Berberine/berberine-like//IPR016166; FAD-binding, type 2//IPR016168; FAD-linked oxidase, FAD-binding, subdomain 2
Ghi.10786.2.A1_s_at	Gorai.005G133500.1								1.95066	0	gi|508774167|gb|EOY21423.1|//Nudix hydrolase, putative [Theobroma cacao]	pic:PICST_60333//K01529//E3.6.1.-//EC --//--	Unclassified	Metabolism	Others	IPR000086; NUDIX hydrolase domain//IPR015797; NUDIX hydrolase domain-like//IPR020084; NUDIX hydrolase, conserved site
GraAffx.28447.1.A1_s_at	Gorai.008G170500.1	Yes	2.3745	0	1.60503	0	1.64282	0.0116627	1.94909	0	gi|508709442|gb|EOY01339.1|//PLATZ transcription factor family protein, putative [Theobroma cacao]					IPR006734; Protein of unknown function DUF597
GhiAffx.49663.1.S1_at	Gorai.005G043400.1		1.9292	0	1.43516	0.0196217	1.19719	0.0216593	1.94892	0	gi|508713805|gb|EOY05702.1|//Uncharacterized protein isoform 1 [Theobroma cacao]	NA	NA	NA	NA	NA
GhiAffx.23797.1.S1_at	Gorai.009G422700.1	Yes	1.92577	0.0159752			2.29479	0.0216593	1.94744	0.0494831	gi|508715738|gb|EOY07635.1|//Exocyst subunit exo70 family protein H4 [Theobroma cacao]	pop:POPTR_561517//K07195//EXOC7, EXO70//EC --//exocyst complex component 7	Organismal Systems	Endocrine System	Insulin signaling pathway	IPR004140; Exo70 exocyst complex subunit//IPR016159; Cullin repeat-like-containing domain
Ghi.2303.1.A1_at	Gorai.002G176300.1		1.90596	0			1.70794	0	1.94629	0	gi|508709146|gb|EOY01043.1|//Cysteine-rich receptor-like protein kinase 10 [Theobroma cacao]	ath:AT5G13160//K13430//PBS1//EC 2.7.11.1//serine/threonine-protein kinase PBS1	Metabolism// Organismal Systems	Enzyme Families// Environmental Adaptation	Protein kinases // Plant-pathogen interaction	IPR000719; Protein kinase, catalytic domain//IPR001245; Serine-threonine/tyrosine-protein kinase catalytic domain//IPR002290; Serine/threonine- / dual-specificity protein kinase, catalytic domain//IPR008271; Serine/threonine-protein kinase, active site//
Ghi.5700.1.A1_at	Gorai.001G028100.1		1.2051	0.013958	1.82056	0	1.82701	0	1.9441	0	gi|366984548|gb|AEX09183.1|//putative aspartate aminotransferase 2 [Gossypium hirsutum]	pop:POPTR_819551//K00813//E2.6.1.1B, aspC//EC 2.6.1.1//aspartate aminotransferase	Metabolism// Metabolism// Metabolism// Metabolism// Metabolism// Metabolism// Metabolism// Metabolism// Metabolism// Metabolism// Metabolism	Energy Metabolism// Amino Acid Metabolism// Amino Acid Metabolism// Amino Acid Metabolism// Amino Acid Metabolism// Amino Acid Metabolism// Amino Acid Metabolism// Amino Acid Metabolism// Biosynthesis of Other Secondary Metabolites// Biosynthesis of Othe	Carbon fixation in photosynthetic organisms // Alanine, aspartate and glutamate metabolism // Cysteine and methionine metabolism // Arginine and proline metabolism // Tyrosine metabolism // Phenylalanine metabolism // Phenylalanine, tyrosine and tryptoph
Ghi.1847.1.S1_at	Gorai.005G052500.1	Yes			2.11662	0	1.85207	0.0116627	1.94338	0	gi|224107477|ref|XP_002314492.1|//predicted protein [Populus trichocarpa]	ppp:PHYPADRAFT_134814//K14638//NA//NA//NA	NA	NA	NA	IPR000109; Oligopeptide transporter//IPR016196; Major facilitator superfamily domain, general substrate transporter
Ghi.1085.1.A1_s_at	Gorai.002G237000.1	Yes					2.41354	0.0116627	1.94321	0	gi|89258498|gb|ABD65462.1|//short chain alcohol dehydrogenase [Gossypium hirsutum]	pop:POPTR_547844//K09841//E1.1.1.288, ABA2//EC 1.1.1.288//xanthoxin dehydrogenase	Metabolism	Metabolism of Terpenoids and Polyketides	Carotenoid biosynthesis	IPR002198; Short-chain dehydrogenase/reductase SDR//IPR002347; Glucose/ribitol dehydrogenase//IPR016040; NAD(P)-binding domain
GraAffx.27643.2.A1_s_at	Gorai.011G041600.1	Yes					2.45007	0	1.93667	0	gi|226358409|gb|ACO51067.1|//chloroplast chlorophyll A-B binding protein [Gossypium hirsutum]	rcu:RCOM_0633890//K08912//LHCB1//EC --//light-harvesting complex II chlorophyll a/b binding protein 1	Metabolism// Metabolism	Energy Metabolism// Energy Metabolism	Photosynthesis - antenna proteins // Photosynthesis proteins	IPR001344; Chlorophyll A-B binding protein, plant//IPR022796; Chlorophyll A-B binding protein//IPR023329; Chlorophyll a/b binding protein domain
Ghi.778.1.S1_at	Gorai.006G058500.1		-1.29764	0.0284559			1.37831	0.0216593	1.92597	0.018362	gi|508773872|gb|EOY21128.1|//RING/U-box superfamily protein, putative isoform 2 [Theobroma cacao]	ota:Ot10g01730//K10601//SYVN1, HRD1//EC 6.3.2.19//E3 ubiquitin-protein ligase synoviolin	Genetic Information Processing// Genetic Information Processing// Genetic Information Processing	Folding, Sorting and Degradation// Folding, Sorting and Degradation// Folding, Sorting and Degradation	Protein processing in endoplasmic reticulum // Ubiquitin mediated proteolysis // Ubiquitin system	IPR001841; Zinc finger, RING-type//IPR013083; Zinc finger, RING/FYVE/PHD-type
Ghi.6748.1.A1_at	Gorai.004G171000.1								1.92184	0	gi|508704748|gb|EOX96644.1|//Uncharacterized protein TCM_005849 [Theobroma cacao]	NA	NA	NA	NA	NA
Ghi.7912.3.S1_at	Gorai.003G145100.1	Yes	1.88297	0			2.89961	0	1.92154	0	gi|508787217|gb|EOY34473.1|//Lactoylglutathione lyase isoform 3 [Theobroma cacao]	rcu:RCOM_0473450//K01759//E4.4.1.5, GLO1, gloA//EC 4.4.1.5//lactoylglutathione lyase	Metabolism// Environmental Information Processing	Carbohydrate Metabolism// Signal Transduction	Pyruvate metabolism // MAPK signaling pathway - yeast	IPR004360; Glyoxalase/fosfomycin resistance/dioxygenase//IPR004361; Glyoxalase I//IPR018146; Glyoxalase I, conserved site
GhiAffx.4536.2.S1_at	Gorai.011G254500.1				1.6338	0			1.91731	0	gi|55139090|gb|AAV41233.1|//putative 21 kDa trypsin inhibitor [Theobroma bicolor]	NA	NA	NA	NA	IPR002160; Proteinase inhibitor I3, Kunitz legume//IPR011065; Kunitz inhibitor ST1-like
Gra.1871.1.A1_at	Gorai.011G173200.1		0.867111	0.013958			1.37319	0.0116627	1.91509	0	gi|508714127|gb|EOY06024.1|//Uncharacterized protein TCM_020877 [Theobroma cacao]	NA	NA	NA	NA	NA
GhiAffx.1589.4.S1_at	Gorai.005G205700.1				1.49368	0.035631			1.91047	0	gi|508707406|gb|EOX99302.1|//Wound-responsive family protein [Theobroma cacao]	NA	NA	NA	NA	IPR022251; Protein of unknown function wound-induced
Ghi.3412.1.S1_s_at		Yes	2.56533	0			1.97414	0	1.90968	0
Ghi.3389.1.A1_s_at	Gorai.003G077900.1	Yes	2.26755	0			2.17745	0.0116627	1.90904	0	gi|508776582|gb|EOY23838.1|//Uncharacterized protein TCM_015608 [Theobroma cacao]	NA	NA	NA	NA	NA
Ghi.1032.2.A1_s_at	Gorai.009G035400.1	Yes	1.99835	0	2.04109	0	2.04739	0	1.90859	0	gi|508783025|gb|EOY30281.1|//12-oxophytodienoate reductase 3 [Theobroma cacao]	osa:4345762//K05894//E1.3.1.42//EC 1.3.1.42//12-oxophytodienoic acid reductase	Metabolism	Lipid Metabolism	alpha-Linolenic acid metabolism	IPR001155; NADH:flavin oxidoreductase/NADH oxidase, N-terminal//IPR013785; Aldolase-type TIM barrel
GhiAffx.31303.1.A1_at	Gorai.009G186500.1		1.73992	0.0159752	1.36346	0	1.86687	0.0116627	1.9046	0	gi|508723422|gb|EOY15319.1|//Glutamate receptor 3.3 isoform 1 [Theobroma cacao]	ath:AT1G42540//K05387//GRIF//EC --//glutamate receptor, ionotropic, other eukaryote	Environmental Information Processing	Signaling Molecules and Interaction	Ion channels	IPR001320; Ionotropic glutamate receptor//IPR001638; Extracellular solute-binding protein, family 3//IPR001828; Extracellular ligand-binding receptor//IPR002455; GPCR, family 3, gamma-aminobutyric acid receptor, type B//IPR017103; Ionotropic glutamate rec
Ghi.10018.1.S1_s_at	Gorai.001G002200.1	Yes	2.05523	0			1.56333	0	1.90382	0	gi|357372834|gb|AET74053.1|//calmodulin binding transcription factor [Gossypium hirsutum]	rcu:RCOM_1616660//K13425//WRKY22//EC --//WRKY transcription factor 22	Genetic Information Processing// Organismal Systems	Transcription// Environmental Adaptation	Transcription factors // Plant-pathogen interaction	IPR003657; DNA-binding WRKY//IPR018872; Zn-cluster domain
GhiAffx.6864.1.S1_at	Gorai.005G025400.1	Yes					2.06044	0.0116627	1.90207	0	gi|508713215|gb|EOY05112.1|//UDP-glucose:flavonoid 7-O-glucosyltransferase [Theobroma cacao]	ath:AT1G05560//K13692//IAGLU//EC 2.4.1.121//UDP-glucose:(indol-3-yl)acetate beta-D-glucosyltransferase	Metabolism	Glycan Biosynthesis and Metabolism	Glycosyltransferases	IPR002213; UDP-glucuronosyl/UDP-glucosyltransferase
Ghi.9210.3.S1_s_at	Gorai.013G106700.1	Yes			0.98791	0	2.12451	0.0116627	1.90014	0.0494831	gi|508724633|gb|EOY16530.1|//Uncharacterized protein TCM_035327 [Theobroma cacao]	NA	NA	NA	NA	NA
GhiAffx.28787.1.S1_at	Gorai.009G002200.1	Yes	4.00763	0	2.44152	0.0196217	2.61832	0.0116627	1.89846	0.0462812	gi|508784799|gb|EOY32055.1|//Basic helix-loop-helix DNA-binding superfamily protein isoform 2 [Theobroma cacao]					IPR011598; Helix-loop-helix DNA-binding
Ghi.2796.1.S1_s_at	Gorai.002G149300.1	Yes	2.41163	0			2.01039	0.0116627	1.89697	0	gi|508705953|gb|EOX97849.1|//Arginine decarboxylase [Theobroma cacao]	pop:POPTR_713160//K01583//E4.1.1.19//EC 4.1.1.19//arginine decarboxylase	Metabolism	Amino Acid Metabolism	Arginine and proline metabolism	IPR000183; Ornithine/DAP/Arg decarboxylase//IPR002985; Arginine decarboxylase//IPR022643; Orn/DAP/Arg decarboxylase 2, C-terminal//IPR022644; Orn/DAP/Arg decarboxylase 2, N-terminal//IPR022653; Orn/DAP/Arg decarboxylase 2, pyridoxal-phosphate binding site
Ghi.6903.1.S1_at	Gorai.001G203500.1	Yes	3.07092	0	1.77012	0	1.93685	0	1.89338	0.0494831
GhiAffx.20354.1.S1_at	Gorai.005G195400.1	Yes	2.38672	0	2.4072	0	2.74306	0	1.88668	0	gi|443682294|gb|AGC97437.1|//NAC protein 7 [Gossypium hirsutum]	NA	NA	NA	NA	IPR003441; No apical meristem (NAM) protein
Ghi.8610.1.S1_s_at	Gorai.004G011500.1								1.88606	0	gi|508786087|gb|EOY33343.1|//Polynucleotidyl transferase, ribonuclease H-like superfamily protein [Theobroma cacao]	vvi:100255985//K12581//CNOT7_8, CAF1, POP2//EC --//CCR4-NOT transcription complex subunit 7/8	Genetic Information Processing	Folding, Sorting and Degradation	RNA degradation	IPR006941; Ribonuclease CAF1//IPR012337; Ribonuclease H-like domain
Ghi.3441.1.S1_s_at	Gorai.010G117000.1		1.7222	0					1.88453	0	gi|224089316|ref|XP_002308687.1|//predicted protein [Populus trichocarpa]	NA	NA	NA	NA	NA
Ghi.8610.2.S1_at	Gorai.004G011500.1								1.88309	0	gi|508786087|gb|EOY33343.1|//Polynucleotidyl transferase, ribonuclease H-like superfamily protein [Theobroma cacao]	vvi:100255985//K12581//CNOT7_8, CAF1, POP2//EC --//CCR4-NOT transcription complex subunit 7/8	Genetic Information Processing	Folding, Sorting and Degradation	RNA degradation	IPR006941; Ribonuclease CAF1//IPR012337; Ribonuclease H-like domain
Gra.2361.1.A1_at	Gorai.005G133500.1								1.87963	0	gi|508774167|gb|EOY21423.1|//Nudix hydrolase, putative [Theobroma cacao]	pic:PICST_60333//K01529//E3.6.1.-//EC --//--	Unclassified	Metabolism	Others	IPR000086; NUDIX hydrolase domain//IPR015797; NUDIX hydrolase domain-like//IPR020084; NUDIX hydrolase, conserved site
GraAffx.26496.1.S1_x_at	Gorai.011G238800.1	Yes	2.3182	0.0416615					1.87822	0.018362	gi|508726767|gb|EOY18664.1|//Plant-specific GATA-type zinc finger transcription factor family protein isoform 2 [Theobroma cacao]	NA	NA	NA	NA	IPR000679; Zinc finger, GATA-type//IPR013088; Zinc finger, NHR/GATA-type//IPR016679; Transcription factor, GATA, plant
Ghi.10155.1.S1_at	Gorai.001G214300.1	Yes	1.77654	0.0416615	1.53506	0	2.83524	0	1.87783	0.0252867	gi|508701315|gb|EOX93211.1|//UDP-Glycosyltransferase superfamily protein, putative [Theobroma cacao]	ath:AT4G01070//K08237//E2.4.1.218//EC 2.4.1.218//hydroquinone glucosyltransferase	Metabolism	Glycan Biosynthesis and Metabolism	Glycosyltransferases	IPR002213; UDP-glucuronosyl/UDP-glucosyltransferase
Ghi.10786.2.S1_s_at	Gorai.005G133500.1								1.87478	0	gi|508774167|gb|EOY21423.1|//Nudix hydrolase, putative [Theobroma cacao]	pic:PICST_60333//K01529//E3.6.1.-//EC --//--	Unclassified	Metabolism	Others	IPR000086; NUDIX hydrolase domain//IPR015797; NUDIX hydrolase domain-like//IPR020084; NUDIX hydrolase, conserved site
GhiAffx.63871.1.S1_at	Gorai.004G221300.1								1.87359	0.018362	gi|508702528|gb|EOX94424.1|//NAC domain protein, IPR003441 [Theobroma cacao]	NA	NA	NA	NA	IPR003441; No apical meristem (NAM) protein
Ghi.8763.1.A1_x_at	Gorai.005G182000.1								1.87313	0	gi|508708593|gb|EOY00490.1|//Uncharacterized protein TCM_010371 [Theobroma cacao]	NA	NA	NA	NA	IPR012442; Protein of unknown function DUF1645
Ghi.8858.2.A1_s_at	Gorai.004G232300.1								1.87253	0	gi|508787257|gb|EOY34513.1|//Phosphatase 2C family protein isoform 1 [Theobroma cacao]	sbi:SORBI_01g038410//K01090//E3.1.3.16//EC 3.1.3.16//protein phosphatase	Unclassified	Metabolism	Others	IPR000222; Protein phosphatase 2C, manganese/magnesium aspartate binding site//IPR001932; Protein phosphatase 2C-like//IPR015655; Protein phosphatase 2C
Ghi.6739.1.S1_at	Gorai.010G167700.1								1.87156	0	gi|508780379|gb|EOY27635.1|//Uncharacterized protein TCM_029431 [Theobroma cacao]	NA	NA	NA	NA	NA
Ghi.4782.1.S1_s_at	Gorai.004G104300.1		1.69918	0.0284559					1.86962	0	gi|508784318|gb|EOY31574.1|//Tetraspanin8 [Theobroma cacao]	NA	NA	NA	NA	IPR000301; Tetraspanin, subgroup//IPR018499; Tetraspanin//IPR018503; Tetraspanin, conserved site
GhiAffx.62683.1.S1_s_at	Gorai.002G023600.1	Yes	3.1875	0			2.06092	0	1.86756	0	gi|508713719|gb|EOY05616.1|//Serine-threonine protein kinase, plant-type, putative isoform 2 [Theobroma cacao]	pop:POPTR_1075175//K13420//FLS2//EC 2.7.11.1//LRR receptor-like serine/threonine-protein kinase FLS2	Metabolism// Organismal Systems	Enzyme Families// Environmental Adaptation	Protein kinases // Plant-pathogen interaction	IPR013210; Leucine-rich repeat-containing N-terminal, type 2//IPR024788; Malectin-like carbohydrate-binding domain
GraAffx.5277.1.S1_s_at	Gorai.001G142800.1				1.43155	0.0196217			1.86563	0.0110207	gi|508713755|gb|EOY05652.1|//Haloacid dehalogenase-like hydrolase (HAD) superfamily protein [Theobroma cacao]	pop:POPTR_658536//K07025//K07025//EC --//putative hydrolase of the HAD superfamily	Unclassified	Poorly Characterized	General function prediction only	IPR006402; HAD-superfamily hydrolase, subfamily IA, variant 3//IPR010237; Pyrimidine 5-nucleotidase//IPR023214; HAD-like domain
Ghi.8208.1.S1_s_at	Gorai.003G110800.1	Yes	2.49238	0	2.95672	0	2.0723	0	1.86507	0	gi|508775469|gb|EOY22725.1|//Glutamate dehydrogenase 2 [Theobroma cacao]	pop:POPTR_575509//K00261//E1.4.1.3//EC 1.4.1.3//glutamate dehydrogenase (NAD(P)+)	Metabolism// Metabolism// Metabolism// Metabolism// Organismal Systems	Energy Metabolism// Amino Acid Metabolism// Amino Acid Metabolism// Metabolism of Other Amino Acids// Excretory System	Nitrogen metabolism // Alanine, aspartate and glutamate metabolism // Arginine and proline metabolism // D-Glutamine and D-glutamate metabolism // Proximal tubule bicarbonate reclamation	IPR006095; Glutamate/phenylalanine/leucine/valine dehydrogenase//IPR006096; Glutamate/phenylalanine/leucine/valine dehydrogenase, C-terminal//IPR006097; Glutamate/phenylalanine/leucine/valine dehydrogenase, dimerisation domain//IPR014362; Glutamate dehydr
Ghi.501.2.A1_at	Gorai.008G185500.1						1.77403	0.0116627	1.86407	0	gi|508710231|gb|EOY02128.1|//Myb-like transcription factor family protein, putative isoform 1 [Theobroma cacao]	rcu:RCOM_0700880//K14491//ARR-B//EC --//two-component response regulator ARR-B family	Environmental Information Processing	Signal Transduction	Plant hormone signal transduction	IPR001005; SANT/Myb domain//IPR006447; Myb DNA-binding domain, plants//IPR009057; Homeodomain-like//IPR017930; Myb domain, DNA-binding
Ghi.9721.1.S1_at	Gorai.005G189500.1	Yes	2.12619	0.013958			1.72621	0.0116627	1.86114	0	gi|508708330|gb|EOY00227.1|//Actin cross-linking protein, putative [Theobroma cacao]	NA	NA	NA	NA	IPR007679; Protein of unknown function DUF569//IPR008999; Actin cross-linking
Ghi.9885.1.A1_at	Gorai.009G174100.1	Yes	1.7631	0	2.83306	0			1.85916	0	gi|508781177|gb|EOY28433.1|//Sugar transporter 1 isoform 1 [Theobroma cacao]	bsu:BSU35830//K08139//HXT//EC --//MFS transporter, SP family, sugar:H+ symporter	Environmental Information Processing// Cellular Processes	Membrane Transport// Cell Growth and Death	Transporters // Meiosis - yeast	IPR003663; Sugar/inositol transporter//IPR005828; General substrate transporter//IPR005829; Sugar transporter, conserved site//IPR016196; Major facilitator superfamily domain, general substrate transporter//IPR020846; Major facilitator superfamily domain
Ghi.5983.2.S1_s_at	Gorai.009G156700.1						1.06816	0.0116627	1.85757	0	gi|508780498|gb|EOY27754.1|//Basic helix-loop-helix DNA-binding superfamily protein, putative [Theobroma cacao]	NA	NA	NA	NA	IPR011598; Helix-loop-helix DNA-binding
Ghi.9880.1.A1_s_at	Gorai.003G176200.1								1.85752	0	gi|471272465|gb|AGI15879.1|//ethylene-responsive transcription factor [Gossypium hirsutum]	vvi:100259747//K09286//EREBP//EC --//EREBP-like factor	Genetic Information Processing	Transcription	Transcription factors	IPR001471; AP2/ERF domain//IPR016177; DNA-binding, integrase-type
Ghi.3270.2.S1_at	Gorai.009G104100.1	Yes	2.5191	0.013958			3.27934	0	1.85444	0.0462812	gi|508787004|gb|EOY34260.1|//Uncharacterized protein TCM_041994 [Theobroma cacao]	NA	NA	NA	NA	NA
GhiAffx.48901.1.S1_at	Gorai.011G012900.1	Yes	4.64565	0	4.23386	0	2.6016	0	1.85353	0.018362	gi|508781498|gb|EOY28754.1|//Mitogen-activated protein kinase kinase kinase 15, putative [Theobroma cacao]	ota:Ot13g01170//K11228//STE11//EC 2.7.11.1//mitogen-activated protein kinase kinase kinase	Metabolism// Environmental Information Processing	Enzyme Families// Signal Transduction	Protein kinases // MAPK signaling pathway - yeast	IPR000719; Protein kinase, catalytic domain//IPR002290; Serine/threonine- / dual-specificity protein kinase, catalytic domain//IPR008271; Serine/threonine-protein kinase, active site//IPR011009; Protein kinase-like domain//IPR017441; Protein kinase, ATP
Ghi.4398.1.A1_at	Gorai.010G119700.1	Yes	3.32995	0	3.68511	0	2.06634	0.0116627	1.85284	0.0494831	gi|508782035|gb|EOY29291.1|//Monogalactosyl diacylglycerol synthase 1 [Theobroma cacao]	pop:POPTR_562015//K03715//E2.4.1.46//EC 2.4.1.46//1,2-diacylglycerol 3-beta-galactosyltransferase	Metabolism// Metabolism	Lipid Metabolism// Glycan Biosynthesis and Metabolism	Glycerolipid metabolism // Glycosyltransferases	IPR007235; Glycosyl transferase, family 28, C-terminal//IPR009695; Diacylglycerol glucosyltransferase, N-terminal
GhiAffx.62090.1.A1_s_at	Gorai.006G203800.1	Yes	2.09587	0.0159752			1.73079	0.0116627	1.85154	0	gi|508776478|gb|EOY23734.1|//NAC domain class transcription factor, putative isoform 1 [Theobroma cacao]	NA	NA	NA	NA	IPR003441; No apical meristem (NAM) protein
Ghi.2608.2.S1_at	Gorai.011G283600.1	Yes			2.01141	0			1.85119	0	gi|508725966|gb|EOY17863.1|//sugar beet HS1 PRO-1 2 [Theobroma cacao]	NA	NA	NA	NA	IPR009743; Hs1pro-1, C-terminal//IPR009869; Hs1pro-1, N-terminal
Gra.450.1.S1_at	Gorai.007G017500.1						1.18885	0.0116627	1.85093	0	gi|508776478|gb|EOY23734.1|//NAC domain class transcription factor, putative isoform 1 [Theobroma cacao]	NA	NA	NA	NA	IPR003441; No apical meristem (NAM) protein
GhiAffx.31991.1.A1_s_at	Gorai.009G442700.1	Yes			2.33106	0			1.85071	0	gi|315419013|gb|ADU15553.1|//GLU [Gossypium hirsutum]	vvi:100263145//K14489//AHK2_3_4//EC 2.7.13.3//arabidopsis histidine kinase 2/3/4 (cytokinin receptor)	Environmental Information Processing	Signal Transduction	Plant hormone signal transduction	IPR000490; Glycoside hydrolase, family 17//IPR012946; X8//IPR013781; Glycoside hydrolase, subgroup, catalytic domain//IPR017853; Glycoside hydrolase, superfamily
GhiAffx.8642.1.S1_at	Gorai.008G161200.1		1.62155	0.0159752			1.48746	0.0116627	1.84973	0	gi|508708750|gb|EOY00647.1|//Beta-1,4-N-acetylglucosaminyltransferase family protein [Theobroma cacao]	vvi:100254142//K00737//MGAT3//EC 2.4.1.144//beta-1,4-mannosyl-glycoprotein beta-1,4-N-acetylglucosaminyltransferase	Metabolism// Metabolism	Glycan Biosynthesis and Metabolism// Glycan Biosynthesis and Metabolism	Glycosyltransferases // N-Glycan biosynthesis	IPR006813; Glycosyl transferase, family 17
Ghi.4056.1.S1_s_at	Gorai.009G237900.1	Yes			3.21886	0			1.84963	0	gi|3493172|gb|AAC33305.1|//fiber annexin [Gossypium hirsutum]	NA	NA	NA	NA	IPR001464; Annexin//IPR009118; Annexin, plant//IPR018252; Annexin repeat, conserved site//IPR018502; Annexin repeat
Ghi.4716.1.A1_s_at	Gorai.013G076100.1								1.84955	0	gi|508710176|gb|EOY02073.1|//Integrase-type DNA-binding superfamily protein, putative isoform 1 [Theobroma cacao]	vvi:100246641//K09286//EREBP//EC --//EREBP-like factor	Genetic Information Processing	Transcription	Transcription factors	IPR001471; AP2/ERF domain//IPR016177; DNA-binding, integrase-type
Ghi.5565.5.S1_s_at	Gorai.N013800.1	Yes					2.45271	0.0116627	1.84887	0.0462812	gi|508779348|gb|EOY26604.1|//Pleiotropic drug resistance 12 [Theobroma cacao]					IPR003439; ABC transporter-like//IPR003593; AAA+ ATPase domain//IPR013525; ABC-2 type transporter//IPR013581; Plant PDR ABC transporter associated
Ghi.3232.1.S1_at	Gorai.004G232400.1	Yes	2.75889	0	2.17267	0.0196217	2.04335	0	1.84882	0	gi|508787261|gb|EOY34517.1|//Mitogen-activated protein kinase kinase kinase 13, putative [Theobroma cacao]	ota:Ot13g01170//K11228//STE11//EC 2.7.11.1//mitogen-activated protein kinase kinase kinase	Metabolism// Environmental Information Processing	Enzyme Families// Signal Transduction	Protein kinases // MAPK signaling pathway - yeast	IPR000719; Protein kinase, catalytic domain//IPR002290; Serine/threonine- / dual-specificity protein kinase, catalytic domain//IPR008271; Serine/threonine-protein kinase, active site//IPR011009; Protein kinase-like domain//IPR017441; Protein kinase, ATP
Ghi.3754.1.S1_x_at	Gorai.004G231000.1	Yes	3.42323	0			2.20071	0	1.84265	0	gi|508787211|gb|EOY34467.1|//Heavy metal transport/detoxification superfamily protein, putative [Theobroma cacao]	NA	NA	NA	NA	IPR006121; Heavy metal-associated domain, HMA
Ghi.7942.3.A1_a_at	Gorai.008G029400.1	Yes	2.17131	0	2.0412	0	2.03732	0	1.83991	0
Gra.1355.2.S1_at	Gorai.008G264900.1	Yes					2.09962	0	1.83391	0.0462812	gi|253509567|gb|ACT32028.1|//caffeic acid O-methyltransferase 1 [Gossypium hirsutum]	rcu:RCOM_0596300//K05279//E2.1.1.76//EC 2.1.1.76//flavonol 3-O-methyltransferase	Metabolism	Biosynthesis of Other Secondary Metabolites	Flavone and flavonol biosynthesis	IPR001077; O-methyltransferase, family 2//IPR011991; Winged helix-turn-helix transcription repressor DNA-binding//IPR012967; Plant methyltransferase dimerisation//IPR016461; O-methyltransferase, COMT, eukaryota
GhiAffx.16394.1.S1_s_at	Gorai.008G161200.1		1.58707	0.013958			1.78225	0	1.83264	0	gi|508708750|gb|EOY00647.1|//Beta-1,4-N-acetylglucosaminyltransferase family protein [Theobroma cacao]	vvi:100254142//K00737//MGAT3//EC 2.4.1.144//beta-1,4-mannosyl-glycoprotein beta-1,4-N-acetylglucosaminyltransferase	Metabolism// Metabolism	Glycan Biosynthesis and Metabolism// Glycan Biosynthesis and Metabolism	Glycosyltransferases // N-Glycan biosynthesis	IPR006813; Glycosyl transferase, family 17
Gra.2963.1.A1_s_at	Gorai.004G173100.1						1.77354	0	1.82815	0	gi|508716114|gb|EOY08011.1|//Don-glucosyltransferase 1, putative [Theobroma cacao]	ath:AT2G36800//K13496//UGT73C//EC 2.4.1.-//UDP-glucosyl transferase 73C	Metabolism	Glycan Biosynthesis and Metabolism	Glycosyltransferases	IPR002213; UDP-glucuronosyl/UDP-glucosyltransferase
Ghi.9258.2.S1_at	Gorai.002G226300.1	Yes	2.09066	0			1.89661	0.0116627	1.81903	0	gi|508716818|gb|EOY08715.1|//Calmodulin-binding protein of 25 kDa, putative [Theobroma cacao]	NA	NA	NA	NA	IPR008889; VQ
GhiAffx.7664.1.S1_s_at	Gorai.001G062300.1	Yes			2.61978	0	1.50597	0.0116627	1.81872	0	gi|508775063|gb|EOY22319.1|//BTB and TAZ domain protein 2 isoform 1 [Theobroma cacao]	ath:AT3G48360//K00517//E1.14.-.-//EC --//--	Metabolism// Metabolism// Metabolism// Metabolism// Metabolism	Metabolism of Terpenoids and Polyketides// Biosynthesis of Other Secondary Metabolites// Xenobiotics Biodegradation and Metabolism// Xenobiotics Biodegradation and Metabolism// Xenobiotics Biodegradation and Metabolism	Limonene and pinene degradation // Stilbenoid, diarylheptanoid and gingerol biosynthesis // Aminobenzoate degradation // Bisphenol degradation // Polycyclic aromatic hydrocarbon degradation	IPR000197; Zinc finger, TAZ-type//IPR000210; BTB/POZ-like//IPR011333; BTB/POZ fold//IPR013069; BTB/POZ
Ghi.6165.1.A1_at	Gorai.007G090100.1								1.81843	0	gi|411030570|gb|AFW03484.1|//pectin methylesterase 5 [Gossypium hirsutum]	vvi:100255703//K01051//E3.1.1.11//EC 3.1.1.11//pectinesterase	Metabolism// Metabolism	Carbohydrate Metabolism// Carbohydrate Metabolism	Pentose and glucuronate interconversions // Starch and sucrose metabolism	IPR000070; Pectinesterase, catalytic//IPR006501; Pectinesterase inhibitor//IPR011050; Pectin lyase fold/virulence factor//IPR012334; Pectin lyase fold//IPR018040; Pectinesterase, active site
Gra.2974.1.A1_at	Gorai.013G239900.1	Yes	2.10021	0.0159752			1.82104	0	1.81395	0	gi|470113512|ref|XP_004292967.1|//PREDICTED: gibberellin 3-beta-dioxygenase 3-like [Fragaria vesca subsp. vesca]					IPR005123; Oxoglutarate/iron-dependent oxygenase
GhiAffx.14096.1.S1_at	Gorai.010G037100.1				1.57879	0	1.50583	0.0116627	1.81281	0.0494831	gi|508723455|gb|EOY15352.1|//MATE efflux family protein isoform 1 [Theobroma cacao]					IPR002528; Multi antimicrobial extrusion protein
GhiAffx.42606.1.S1_at	Gorai.009G417700.1				1.70672	0	1.98517	0.0116627	1.81273	0	gi|508715937|gb|EOY07834.1|//Uncharacterized protein TCM_022158 [Theobroma cacao]	NA	NA	NA	NA	IPR007608; Senescence regulator
GhiAffx.3185.1.S1_at	Gorai.002G061300.1				1.7737	0	1.65021	0.0216593	1.81111	0.0494831	gi|383932356|gb|AFH57275.1|//epidermis-specific secreted glycoprotein EP1-like protein [Gossypium hirsutum]	NA	NA	NA	NA	IPR001480; Bulb-type lectin domain//IPR003609; Apple-like//IPR013227; PAN-2 domain
Ghi.9182.4.S1_at	Gorai.011G012700.1		1.76096	0.013958	1.14936	0	1.95089	0	1.81095	0	gi|508781500|gb|EOY28756.1|//WRKY family transcription factor [Theobroma cacao]	sbi:SORBI_03g038510//K13424//WRKY33//EC --//WRKY transcription factor 33	Genetic Information Processing// Organismal Systems	Transcription// Environmental Adaptation	Transcription factors // Plant-pathogen interaction	IPR003657; DNA-binding WRKY
GhiAffx.844.1.A1_x_at	Gorai.009G021000.1	Yes	3.25846	0	0.769356	0.035631	2.3521	0	1.81003	0	gi|482679566|gb|AGK29991.1|//3-ketoacyl-CoA synthase 7 [Gossypium raimondii]					IPR012392; Very-long-chain 3-ketoacyl-CoA synthase//IPR013601; FAE1/Type III polyketide synthase-like protein//IPR013747; 3-Oxoacyl-[acyl-carrier-protein (ACP)] synthase III C-terminal//IPR016038; Thiolase-like, subgroup//IPR016039; Thiolase-like
GhiAffx.25393.1.S1_at	Gorai.005G038800.1	Yes	3.05335	0			2.8434	0	1.80962	0	gi|508713557|gb|EOY05454.1|//Glutathione S-transferase tau 7 [Theobroma cacao]	vvi:100251558//K00799//E2.5.1.18, gst//EC 2.5.1.18//glutathione S-transferase	Metabolism// Metabolism// Metabolism	Metabolism of Other Amino Acids// Xenobiotics Biodegradation and Metabolism// Xenobiotics Biodegradation and Metabolism	Glutathione metabolism // Metabolism of xenobiotics by cytochrome P450 // Drug metabolism - cytochrome P450	IPR004045; Glutathione S-transferase, N-terminal//IPR005442; Glutathione S-transferase, omega-class//IPR010987; Glutathione S-transferase, C-terminal-like//IPR012336; Thioredoxin-like fold//IPR017933; Glutathione S-transferase/chloride channel, C-terminal
GhiAffx.39948.1.S1_at	Gorai.008G073300.1				1.34478	0	1.788	0	1.80906	0	gi|508699423|gb|EOX91319.1|//Homeodomain-like superfamily protein, putative [Theobroma cacao]	ota:Ot16g01320//K14491//ARR-B//EC --//two-component response regulator ARR-B family	Environmental Information Processing	Signal Transduction	Plant hormone signal transduction	IPR001005; SANT/Myb domain//IPR006447; Myb DNA-binding domain, plants//IPR009057; Homeodomain-like//IPR017930; Myb domain, DNA-binding
GhiAffx.3323.1.A1_at	Gorai.010G142800.1						1.32245	0.0116627	1.80796	0	gi|508778432|gb|EOY25688.1|//FAD-binding Berberine family protein isoform 1 [Theobroma cacao]					IPR006094; FAD linked oxidase, N-terminal//IPR012951; Berberine/berberine-like//IPR016166; FAD-binding, type 2//IPR016168; FAD-linked oxidase, FAD-binding, subdomain 2
Ghi.8906.1.S1_s_at	Gorai.002G083000.1						1.18119	0.0116627	1.80634	0	gi|474093556|gb|EMS54972.1|//Polyubiquitin-A [Triticum urartu]	vvi:100267431//K08770//UBC//EC --//ubiquitin C	Genetic Information Processing// Organismal Systems	Folding, Sorting and Degradation// Endocrine System	Ubiquitin system // PPAR signaling pathway	IPR000626; Ubiquitin//IPR019954; Ubiquitin conserved site//IPR019955; Ubiquitin supergroup//IPR019956; Ubiquitin subgroup
Ghi.8385.1.S1_at	Gorai.006G177600.1	Yes	2.18771	0	2.83585	0	2.20315	0	1.80302	0	gi|508715792|gb|EOY07689.1|//Glutathione S-transferase family protein isoform 1 [Theobroma cacao]	vvi:100246597//K00799//E2.5.1.18, gst//EC 2.5.1.18//glutathione S-transferase	Metabolism// Metabolism// Metabolism	Metabolism of Other Amino Acids// Xenobiotics Biodegradation and Metabolism// Xenobiotics Biodegradation and Metabolism	Glutathione metabolism // Metabolism of xenobiotics by cytochrome P450 // Drug metabolism - cytochrome P450	IPR004045; Glutathione S-transferase, N-terminal//IPR010987; Glutathione S-transferase, C-terminal-like//IPR012336; Thioredoxin-like fold//IPR017933; Glutathione S-transferase/chloride channel, C-terminal
Ghi.3784.2.S1_s_at	Gorai.009G341600.1	Yes	2.43177	0	3.64242	0	1.60957	0.0116627	1.8025	0	gi|508713655|gb|EOY05552.1|//Eukaryotic aspartyl protease family protein, putative [Theobroma cacao]					IPR001461; Peptidase A1//IPR009007; Peptidase aspartic, catalytic//IPR021109; Peptidase aspartic
Ghi.306.4.S1_s_at	Gorai.005G215500.1	Yes	2.07039	0.0159752	2.03714	0	2.31178	0	1.8011	0	gi|508707043|gb|EOX98939.1|//3-hydroxy-3-methylglutaryl-coenzyme A reductase 1 isoform 1 [Theobroma cacao]	pop:POPTR_820962//K00021//E1.1.1.34//EC 1.1.1.34//hydroxymethylglutaryl-CoA reductase (NADPH)	Metabolism// Organismal Systems	Metabolism of Terpenoids and Polyketides// Digestive System	Terpenoid backbone biosynthesis // Bile secretion	IPR002202; Hydroxymethylglutaryl-CoA reductase, class I/II//IPR004554; Hydroxymethylglutaryl-CoA reductase, eukaryotic/arcaheal type//IPR009023; Hydroxymethylglutaryl-CoA reductase, class I/II, NAD/NADP-binding//IPR009029; Hydroxymethylglutaryl-CoA reduct
Ghi.1892.1.S1_at	Gorai.012G025900.1	Yes	3.13269	0	0.897489	0	2.18466	0	1.79965	0
Ghi.4855.1.A1_at	Gorai.006G257800.1	Yes	2.38709	0			1.57975	0.0116627	1.79714	0	gi|508714858|gb|EOY06755.1|//Ca2+-binding protein 1 [Theobroma cacao]	pic:PICST_28876//K02183//CALM//EC --//calmodulin	Environmental Information Processing// Environmental Information Processing// Cellular Processes// Organismal Systems// Organismal Systems// Organismal Systems// Organismal Systems// Organismal Systems// Organismal Systems// Organismal Systems// Organisma	Signal Transduction// Signal Transduction// Cell Growth and Death// Endocrine System// Endocrine System// Endocrine System// Circulatory System// Digestive System// Digestive System// Nervous System// Nervous System// Sensory System// Sensory System// Se	Calcium signaling pathway // Phosphatidylinositol signaling system // Oocyte meiosis // Insulin signaling pathway // GnRH signaling pathway // Melanogenesis // Vascular smooth muscle contraction // Salivary secretion // Gastric acid secretion // Long-ter
GhiAffx.34581.1.A1_x_at	Gorai.011G238800.1	Yes	2.0514	0.0284559					1.79639	0	gi|508726767|gb|EOY18664.1|//Plant-specific GATA-type zinc finger transcription factor family protein isoform 2 [Theobroma cacao]	NA	NA	NA	NA	IPR000679; Zinc finger, GATA-type//IPR013088; Zinc finger, NHR/GATA-type//IPR016679; Transcription factor, GATA, plant
GhiAffx.45439.1.A1_s_at	Gorai.008G052400.1	Yes			4.00998	0			1.79384	0.0494831	gi|508704888|gb|EOX96784.1|//CTP synthase family protein isoform 1 [Theobroma cacao]	vvi:100248481//K01937//E6.3.4.2, pyrG//EC 6.3.4.2//CTP synthase	Metabolism	Nucleotide Metabolism	Pyrimidine metabolism	IPR004468; CTP synthase//IPR017456; CTP synthase, N-terminal//IPR017926; Glutamine amidotransferase type 1
Ghi.2692.2.A1_at	Gorai.008G025600.1	Yes	2.46907	0			2.40728	0	1.79314	0	gi|508706310|gb|EOX98206.1|//Uncharacterized protein TCM_007020 [Theobroma cacao]	NA	NA	NA	NA	IPR012442; Protein of unknown function DUF1645
GhiAffx.31049.1.S1_at		Yes	2.57217	0	1.31514	0	1.68917	0.0116627	1.7921	0
GhiAffx.19500.1.S1_at	Gorai.004G235400.1	Yes	3.45151	0			4.47225	0.0116627	1.78624	0	gi|508719815|gb|EOY11712.1|//Galactinol synthase 2 [Theobroma cacao]					IPR002495; Glycosyl transferase, family 8
GhiAffx.6350.1.S1_at	Gorai.005G186400.1				1.71678	0	1.28695	0.0216593	1.78317	0	gi|508708431|gb|EOY00328.1|//C2H2 and C2HC zinc fingers superfamily protein, putative [Theobroma cacao]	NA	NA	NA	NA	IPR007087; Zinc finger, C2H2//IPR013087; Zinc finger, C2H2-type/integrase, DNA-binding
Ghi.1512.1.S1_at	Gorai.009G222300.1								1.78175	0.0252867	gi|508723751|gb|EOY15648.1|//Cellulose-synthase-like C12 [Theobroma cacao]	ppp:PHYPADRAFT_183385//K13680//CSLA//EC 2.4.1.32//beta-mannan synthase	Metabolism	Glycan Biosynthesis and Metabolism	Glycosyltransferases	NA
GhiAffx.7520.1.A1_at					0.489544	0.0196217			1.77643	0
Ghi.3378.1.S1_at	Gorai.013G263400.1	Yes	2.35234	0			2.24919	0	1.77564	0.018362	gi|508786762|gb|EOY34018.1|//XH/XS domain-containing protein, putative isoform 3 [Theobroma cacao]	NA	NA	NA	NA	IPR005379; Uncharacterised domain XH//IPR005380; XS domain
Ghi.1312.1.S1_s_at	Gorai.007G044400.1								1.76857	0.0462812	gi|508775345|gb|EOY22601.1|//Basic helix-loop-helix DNA-binding superfamily protein, putative isoform 1 [Theobroma cacao]	ath:AT1G09530//K12126//PIF3//EC --//phytochrome-interacting factor 3	Genetic Information Processing// Organismal Systems	Transcription// Environmental Adaptation	Transcription factors // Circadian rhythm - plant	IPR011598; Helix-loop-helix DNA-binding
GhiAffx.24145.1.S1_at	Gorai.006G080600.1		1.4884	0.0159752			1.97587	0.0116627	1.76373	0	gi|508714910|gb|EOY06807.1|//Serine carboxypeptidase-like 33 [Theobroma cacao]	pop:POPTR_1091180//K13289//CTSA//EC 3.4.16.5//cathepsin A (carboxypeptidase C)	Metabolism// Genetic Information Processing// Cellular Processes// Organismal Systems	Enzyme Families// Folding, Sorting and Degradation// Transport and Catabolism// Endocrine System	Peptidases // Chaperones and folding catalysts // Lysosome // Renin-angiotensin system	IPR001563; Peptidase S10, serine carboxypeptidase//IPR018202; Peptidase S10, serine carboxypeptidase, active site
Gra.2699.2.S1_at	Gorai.011G069500.1	Yes	-2.06045	0.0182818					1.76224	0.018362	gi|508779727|gb|EOY26983.1|//Myo-inositol oxygenase 1 isoform 1 [Theobroma cacao]	vvi:100233007//K00469//MIOX//EC 1.13.99.1//inositol oxygenase	Metabolism// Metabolism	Carbohydrate Metabolism// Carbohydrate Metabolism	Ascorbate and aldarate metabolism // Inositol phosphate metabolism	IPR007828; Inositol oxygenase
Ghi.9182.1.A1_s_at	Gorai.011G012700.1						1.77776	0	1.7609	0	gi|508781500|gb|EOY28756.1|//WRKY family transcription factor [Theobroma cacao]	sbi:SORBI_03g038510//K13424//WRKY33//EC --//WRKY transcription factor 33	Genetic Information Processing// Organismal Systems	Transcription// Environmental Adaptation	Transcription factors // Plant-pathogen interaction	IPR003657; DNA-binding WRKY
Ghi.3770.1.A1_at	Gorai.002G122500.1		1.40573	0	1.2747	0.035631			1.7608	0	gi|508723187|gb|EOY15084.1|//Kinase protein with adenine nucleotide alpha hydrolases-like domain, putative [Theobroma cacao]	sbi:SORBI_04g020990//K13430//PBS1//EC 2.7.11.1//serine/threonine-protein kinase PBS1	Metabolism// Organismal Systems	Enzyme Families// Environmental Adaptation	Protein kinases // Plant-pathogen interaction	IPR000719; Protein kinase, catalytic domain//IPR002290; Serine/threonine- / dual-specificity protein kinase, catalytic domain//IPR008271; Serine/threonine-protein kinase, active site//IPR011009; Protein kinase-like domain//IPR020635; Tyrosine-protein kin
Ghi.4598.3.A1_at	Gorai.007G039800.1	Yes	3.33991	0			2.1351	0	1.76061	0	gi|508774872|gb|EOY22128.1|//Reversibly glycosylated polypeptide 3 [Theobroma cacao]	rcu:RCOM_1468610//K13379//RGP, UTM//EC 2.4.1.- 5.4.99.-//reversibly glycosylated polypeptide/UDP-arabinopyranose mutase	Metabolism	Glycan Biosynthesis and Metabolism	Glycosyltransferases	IPR004901; Alpha-1,4-glucan-protein synthase, UDP-forming
Ghi.1621.1.S1_x_at	Gorai.011G095800.1		1.93388	0.013958	1.9383	0	1.05879	0	1.75941	0	gi|508710508|gb|EOY02405.1|//Uncharacterized protein TCM_016889 [Theobroma cacao]	NA	NA	NA	NA	IPR012442; Protein of unknown function DUF1645
GhiAffx.63923.1.S1_s_at	Gorai.002G188800.1								1.75687	0.0252867	gi|508708814|gb|EOY00711.1|//Transducin/WD40 repeat-like superfamily protein [Theobroma cacao]	bfu:BC1G_11283//K10259//MET30//EC --//F-box and WD-40 domain protein MET30	Genetic Information Processing// Genetic Information Processing// Cellular Processes	Folding, Sorting and Degradation// Folding, Sorting and Degradation// Cell Growth and Death	Ubiquitin mediated proteolysis // Ubiquitin system // Cell cycle - yeast	IPR001680; WD40 repeat//IPR015943; WD40/YVTN repeat-like-containing domain//IPR017986; WD40-repeat-containing domain
GhiAffx.25235.1.A1_at	Gorai.003G163400.1	Yes	2.02455	0.0416615			1.85074	0.0116627	1.7567	0.0110207	gi|508717330|gb|EOY09227.1|//Leucine-rich repeat containing protein, putative isoform 1 [Theobroma cacao]					IPR000767; Disease resistance protein//IPR001611; Leucine-rich repeat//IPR002182; NB-ARC
GhiAffx.5071.1.S1_s_at	Gorai.001G136800.1								1.75613	0.0462812	gi|508785516|gb|EOY32772.1|//Ubiquitin-conjugating enzyme19 isoform 1 [Theobroma cacao]	rcu:RCOM_1578930//K06688//UBE2C, UBC11//EC 6.3.2.19//ubiquitin-conjugating enzyme E2 C	Genetic Information Processing// Genetic Information Processing	Folding, Sorting and Degradation// Folding, Sorting and Degradation	Ubiquitin mediated proteolysis // Ubiquitin system	IPR000608; Ubiquitin-conjugating enzyme, E2//IPR016135; Ubiquitin-conjugating enzyme/RWD-like//IPR023313; Ubiquitin-conjugating enzyme, active site
Ghi.2515.2.S1_s_at	Gorai.004G157900.1								1.75607	0	gi|508704105|gb|EOX96001.1|//C2 calcium/lipid-binding plant phosphoribosyltransferase family protein isoform 1 [Theobroma cacao]					IPR000008; C2 calcium-dependent membrane targeting//IPR008973; C2 calcium/lipid-binding domain, CaLB//IPR013583; Phosphoribosyltransferase C-terminal//IPR018029; C2 membrane targeting protein
GhiAffx.4043.12.A1_s_at	Gorai.009G279900.1	Yes	2.25969	0			2.21426	0	1.7549	0.018362	gi|508723485|gb|EOY15382.1|//Folic acid and derivative biosynthetic process [Theobroma cacao]					IPR005645; Serine hydrolase FSH
GraAffx.16064.1.A1_s_at	Gorai.001G144200.1	Yes	2.17481	0	1.95758	0	1.41564	0	1.7515	0	gi|508703363|gb|EOX95259.1|//Basic region/leucine zipper motif 53 [Theobroma cacao]	vvi:100254083//K04371//ERK1_2//EC 2.7.11.24//extracellular signal-regulated kinase 1/2	Metabolism// Genetic Information Processing// Environmental Information Processing// Environmental Information Processing// Environmental Information Processing// Environmental Information Processing// Environmental Information Processing// Environmental	Enzyme Families// Replication and Repair// Signal Transduction// Signal Transduction// Signal Transduction// Signal Transduction// Signal Transduction// Signal Transduction// Cell Motility// Cell Growth and Death// Cell Communication// Cell Communication	Protein kinases // Chromosome // MAPK signaling pathway // MAPK signaling pathway - fly // ErbB signaling pathway // TGF-beta signaling pathway // VEGF signaling pathway // mTOR signaling pathway // Regulation of actin cytoskeleton // Oocyte meiosis // F	IPR004827; Basic-leucine zipper domain//IPR011616; bZIP transcription factor, bZIP-1
Ghi.10795.1.S1_s_at	Gorai.007G027100.1								1.75072	0	gi|224552010|gb|ACN54400.1|//hybrid proline-rich protein [Gossypium hirsutum]	NA	NA	NA	NA	IPR013770; Plant lipid transfer protein/hydrophobic protein helical domain//IPR016140; Bifunctional inhibitor/plant lipid transfer protein/seed storage helical domain
Ghi.5471.1.S1_at	Gorai.004G184800.1		1.92961	0	1.61509	0	1.12396	0.0116627	1.75026	0	gi|226425257|gb|ACO53628.1|//bHLH domain protein [Gossypium hirsutum]	vvi:100250607//K13422//MYC2//EC --//transcription factor MYC2	Genetic Information Processing// Environmental Information Processing// Organismal Systems	Transcription// Signal Transduction// Environmental Adaptation	Transcription factors // Plant hormone signal transduction // Plant-pathogen interaction	IPR011598; Helix-loop-helix DNA-binding//IPR025610; Transcription factor MYC/MYB N-terminal
Ghi.9880.2.A1_x_at	Gorai.003G176200.1								1.74927	0	gi|471272465|gb|AGI15879.1|//ethylene-responsive transcription factor [Gossypium hirsutum]	vvi:100259747//K09286//EREBP//EC --//EREBP-like factor	Genetic Information Processing	Transcription	Transcription factors	IPR001471; AP2/ERF domain//IPR016177; DNA-binding, integrase-type
GhiAffx.25338.1.A1_at	Gorai.007G140300.1								1.74837	0.0462812	gi|255559871|ref|XP_002520954.1|//calmodulin, putative [Ricinus communis]	rcu:RCOM_0910780//K13448//CML//EC --//calcium-binding protein CML	Organismal Systems	Environmental Adaptation	Plant-pathogen interaction	IPR002048; Calcium-binding EF-hand//IPR011992; EF-hand-like domain//IPR018247; EF-Hand 1, calcium-binding site//IPR018249; EF-HAND 2
GhiAffx.10817.1.S1_at	Gorai.008G117000.1	Yes			2.53993	0			1.74482	0	gi|508704185|gb|EOX96081.1|//Phloem protein 2-A13 [Theobroma cacao]	NA	NA	NA	NA	IPR001810; F-box domain, cyclin-like
GhiAffx.5216.1.S1_at	Gorai.006G179400.1	Yes	2.27368	0			2.14753	0	1.74375	0	gi|508715444|gb|EOY07341.1|//Inositol phosphorylceramide synthase 1 [Theobroma cacao]	bfo:BRAFLDRAFT_104157//K04714//SGMS//EC 2.7.8.27//shingomyelin synthase	Metabolism	Lipid Metabolism	Sphingolipid metabolism	NA
Ghi.1202.1.A1_s_at	Gorai.011G198400.1								1.73831	0.018362	gi|508714774|gb|EOY06671.1|//Acyl-activating enzyme 7 [Theobroma cacao]	ppf:Pput_2221//K00666//K00666//EC 6.2.1.-//fatty-acyl-CoA synthase	Metabolism	Lipid Metabolism	Lipid biosynthesis proteins	IPR000873; AMP-dependent synthetase/ligase//IPR025110; Domain of unknown function DUF4009
Ghi.7536.1.S1_s_at	Gorai.008G169300.1	Yes	2.23573	0.013958					1.7371	0.0494831	gi|508709332|gb|EOY01229.1|//Glutamate decarboxylase 4 isoform 1 [Theobroma cacao]	rcu:RCOM_0112580//K01580//E4.1.1.15, gadB//EC 4.1.1.15//glutamate decarboxylase	Metabolism// Metabolism// Metabolism// Metabolism// Human Diseases	Carbohydrate Metabolism// Amino Acid Metabolism// Metabolism of Other Amino Acids// Metabolism of Other Amino Acids// Metabolic Diseases	Butanoate metabolism // Alanine, aspartate and glutamate metabolism // beta-Alanine metabolism // Taurine and hypotaurine metabolism // Type I diabetes mellitus	IPR002129; Pyridoxal phosphate-dependent decarboxylase//IPR010107; Glutamate decarboxylase//IPR015421; Pyridoxal phosphate-dependent transferase, major region, subdomain 1//IPR015424; Pyridoxal phosphate-dependent transferase, major domain
GhiAffx.61237.1.S1_at	Gorai.004G190600.1				1.33739	0.035631	1.2368	0.0116627	1.73693	0	gi|508776880|gb|EOY24136.1|//Receptor protein kinase isoform 1 [Theobroma cacao]	ath:AT5G47070//K00924//E2.7.1.-//EC --//--	Unclassified	Cellular Processes and Signaling	Signal transduction mechanisms	IPR000719; Protein kinase, catalytic domain//IPR001245; Serine-threonine/tyrosine-protein kinase catalytic domain//IPR002290; Serine/threonine- / dual-specificity protein kinase, catalytic domain//IPR008271; Serine/threonine-protein kinase, active site//
Ghi.2581.1.A1_at	Gorai.008G047400.1						1.02659	0.0116627	1.73635	0	gi|508705061|gb|EOX96957.1|//Multidrug resistance-associated protein 13 [Theobroma cacao]	gga:422099//K05667//ABCC3//EC --//ATP-binding cassette, subfamily C (CFTR/MRP), member 3	Environmental Information Processing// Environmental Information Processing// Organismal Systems	Membrane Transport// Membrane Transport// Digestive System	Transporters // ABC transporters // Bile secretion	IPR001140; ABC transporter, transmembrane domain//IPR003439; ABC transporter-like//IPR003593; AAA+ ATPase domain//IPR011527; ABC transporter, transmembrane domain, type 1//IPR017871; ABC transporter, conserved site//IPR017940; ABC transporter, integral me
Ghi.1407.1.A1_s_at	Gorai.001G100700.1		1.68265	0.0284559					1.73135	0	gi|255560149|ref|XP_002521092.1|//serine-threonine protein kinase, plant-type, putative [Ricinus communis]	ath:AT5G46330//K13420//FLS2//EC 2.7.11.1//LRR receptor-like serine/threonine-protein kinase FLS2	Metabolism// Organismal Systems	Enzyme Families// Environmental Adaptation	Protein kinases // Plant-pathogen interaction	IPR001611; Leucine-rich repeat//IPR003591; Leucine-rich repeat, typical subtype//IPR013210; Leucine-rich repeat-containing N-terminal, type 2
GraAffx.16286.1.S1_x_at	Gorai.002G032800.1	Yes	2.59293	0			1.91755	0	1.72929	0	gi|508721943|gb|EOY13840.1|//LRR receptor-like serine/threonine-protein kinase [Theobroma cacao]	vvi:100254113//K13430//PBS1//EC 2.7.11.1//serine/threonine-protein kinase PBS1	Metabolism// Organismal Systems	Enzyme Families// Environmental Adaptation	Protein kinases // Plant-pathogen interaction	IPR000719; Protein kinase, catalytic domain//IPR002290; Serine/threonine- / dual-specificity protein kinase, catalytic domain//IPR008271; Serine/threonine-protein kinase, active site//IPR011009; Protein kinase-like domain//IPR017441; Protein kinase, ATP
Ghi.9721.2.S1_at	Gorai.005G189500.1	Yes	2.59759	0.0159752					1.72454	0	gi|508708330|gb|EOY00227.1|//Actin cross-linking protein, putative [Theobroma cacao]	NA	NA	NA	NA	IPR007679; Protein of unknown function DUF569//IPR008999; Actin cross-linking
Ghi.542.1.S1_at	Gorai.013G185000.1	Yes			2.09621	0			1.72014	0	gi|508718359|gb|EOY10256.1|//Polymerase delta 4 [Theobroma cacao]	ath:AT1G09815//K03505//POLD4//EC --//DNA polymerase delta subunit 4	Metabolism// Metabolism// Genetic Information Processing// Genetic Information Processing// Genetic Information Processing// Genetic Information Processing// Genetic Information Processing// Genetic Information Processing// Genetic Information Processing	Nucleotide Metabolism// Nucleotide Metabolism// Replication and Repair// Replication and Repair// Replication and Repair// Replication and Repair// Replication and Repair// Replication and Repair// Replication and Repair	Purine metabolism // Pyrimidine metabolism // DNA replication // DNA replication proteins // Base excision repair // Nucleotide excision repair // Mismatch repair // Homologous recombination // DNA repair and recombination proteins	IPR007218; DNA polymerase delta, subunit 4
GhiAffx.8448.1.A1_at	Gorai.009G066900.1	Yes	2.70435	0			2.0644	0.0116627	1.71751	0	gi|508781977|gb|EOY29233.1|//WRKY protein isoform 1 [Theobroma cacao]	rcu:RCOM_1616660//K13425//WRKY22//EC --//WRKY transcription factor 22	Genetic Information Processing// Organismal Systems	Transcription// Environmental Adaptation	Transcription factors // Plant-pathogen interaction	IPR003657; DNA-binding WRKY//IPR018872; Zn-cluster domain
GhiAffx.59933.1.S1_at	Gorai.009G266200.1	Yes	4.11722	0					1.71654	0	gi|508725172|gb|EOY17069.1|//Integrase-type DNA-binding superfamily protein, putative [Theobroma cacao]	pop:POPTR_655111//K09286//EREBP//EC --//EREBP-like factor	Genetic Information Processing	Transcription	Transcription factors	IPR001471; AP2/ERF domain//IPR016177; DNA-binding, integrase-type
Ghi.5494.1.A1_at	Gorai.001G082200.1	Yes	1.86143	0			2.03328	0	1.71461	0	gi|508712429|gb|EOY04326.1|//Glycosyl hydrolase family 81 protein [Theobroma cacao]					IPR005200; Glycoside hydrolase, family 81
Ghi.5467.1.A1_at							1.30633	0	1.71436	0
Ghi.8397.1.A1_at	Gorai.011G122400.1				1.11211	0			1.71271	0	gi|508702236|gb|EOX94132.1|//GroES-like zinc-binding alcohol dehydrogenase family protein [Theobroma cacao]	ahe:Arch_0038//K00121//frmA, ADH5, adhC//EC 1.1.1.284 1.1.1.1//S-(hydroxymethyl)glutathione dehydrogenase / alcohol dehydrogenase	Metabolism// Metabolism// Metabolism// Metabolism// Metabolism// Metabolism// Metabolism// Metabolism// Metabolism	Carbohydrate Metabolism// Energy Metabolism// Lipid Metabolism// Amino Acid Metabolism// Metabolism of Cofactors and Vitamins// Xenobiotics Biodegradation and Metabolism// Xenobiotics Biodegradation and Metabolism// Xenobiotics Biodegradation and Metabol	Glycolysis / Gluconeogenesis // Methane metabolism // Fatty acid metabolism // Tyrosine metabolism // Retinol metabolism // Chloroalkane and chloroalkene degradation // Naphthalene degradation // Metabolism of xenobiotics by cytochrome P450 // Drug metab
GhiAffx.7784.1.A1_s_at	Gorai.002G259300.1	Yes	3.02651	0			1.87373	0	1.71242	0	gi|508715437|gb|EOY07334.1|//PAR1 protein [Theobroma cacao]	NA	NA	NA	NA	IPR009489; PAR1
GhiAffx.42104.1.S1_at	Gorai.007G294900.1	Yes	3.05215	0			2.92013	0	1.71233	0	gi|508719516|gb|EOY11413.1|//RING/U-box superfamily protein, putative isoform 1 [Theobroma cacao]	oaa:100085469//K11982//RNF115_126//EC 6.3.2.19//E3 ubiquitin-protein ligase RNF115/126	Genetic Information Processing	Folding, Sorting and Degradation	Ubiquitin system	IPR001841; Zinc finger, RING-type//IPR013083; Zinc finger, RING/FYVE/PHD-type
GhiAffx.31378.1.S1_at	Gorai.007G332100.1	Yes	2.02418	0	2.49095	0			1.71204	0	gi|508721641|gb|EOY13538.1|//Nodulin MtN3 family protein isoform 2 [Theobroma cacao]	NA	NA	NA	NA	IPR004316; RAG1-activating protein-1-related
Ghi.4598.3.S1_s_at	Gorai.007G039800.1	Yes	3.45593	0			2.24557	0	1.71159	0	gi|508774872|gb|EOY22128.1|//Reversibly glycosylated polypeptide 3 [Theobroma cacao]	rcu:RCOM_1468610//K13379//RGP, UTM//EC 2.4.1.- 5.4.99.-//reversibly glycosylated polypeptide/UDP-arabinopyranose mutase	Metabolism	Glycan Biosynthesis and Metabolism	Glycosyltransferases	IPR004901; Alpha-1,4-glucan-protein synthase, UDP-forming
Ghi.9150.1.S1_at	Gorai.009G174500.1	Yes	2.28148	0.0159752	2.70567	0			1.71074	0.018362	gi|508781188|gb|EOY28444.1|//MYB-like 102 [Theobroma cacao]	vvi:100256820//K09422//MYBP//EC --//myb proto-oncogene protein, plant	Genetic Information Processing	Transcription	Transcription factors	IPR001005; SANT/Myb domain//IPR009057; Homeodomain-like//IPR015495; Myb transcription factor//IPR017930; Myb domain, DNA-binding
GraAffx.28388.1.S1_s_at	Gorai.010G042200.1	Yes			2.07884	0			1.70951	0.0110207	gi|508724130|gb|EOY16027.1|//VQ motif-containing protein [Theobroma cacao]	NA	NA	NA	NA	IPR008889; VQ
GhiAffx.34015.1.S1_at	Gorai.004G186700.1		-1.54987	0					1.70781	0	gi|508776788|gb|EOY24044.1|//NAC domain protein, IPR003441 [Theobroma cacao]	NA	NA	NA	NA	IPR003441; No apical meristem (NAM) protein
Ghi.9539.1.S1_at		Yes	2.31266	0			2.02734	0.0116627	1.70674	0.018362
GraAffx.7931.1.A1_at	Gorai.012G083700.1	Yes	2.10811	0			1.50469	0	1.69832	0	gi|508710985|gb|EOY02882.1|//NAC domain containing protein 83, putative [Theobroma cacao]	NA	NA	NA	NA	IPR003441; No apical meristem (NAM) protein
GraAffx.21977.1.A1_at	Gorai.003G171900.1	Yes			3.37898	0			1.69761	0	gi|508777046|gb|EOY24302.1|//1-phosphatidylinositol-4,5-bisphosphate phosphodiesterase delta-1 [Theobroma cacao]	NA	NA	NA	NA	IPR001849; Pleckstrin homology domain//IPR008546; Domain of unknown function DUF828//IPR013666; Pleckstrin-like, plant
Ghi.1202.1.S1_at	Gorai.011G198400.1								1.6933	0	gi|508714774|gb|EOY06671.1|//Acyl-activating enzyme 7 [Theobroma cacao]	ppf:Pput_2221//K00666//K00666//EC 6.2.1.-//fatty-acyl-CoA synthase	Metabolism	Lipid Metabolism	Lipid biosynthesis proteins	IPR000873; AMP-dependent synthetase/ligase//IPR025110; Domain of unknown function DUF4009
Ghi.10551.1.S1_s_at	Gorai.007G346100.1	Yes	2.27697	0	2.89767	0	1.93477	0.0116627	1.69239	0	gi|508718628|gb|EOY10525.1|//Cobalamin-independent synthase family protein isoform 1 [Theobroma cacao]	rcu:RCOM_1321820//K00549//E2.1.1.14, metE//EC 2.1.1.14//5-methyltetrahydropteroyltriglutamate--homocysteine methyltransferase	Metabolism// Metabolism	Amino Acid Metabolism// Metabolism of Other Amino Acids	Cysteine and methionine metabolism // Selenocompound metabolism	IPR002629; Methionine synthase, vitamin-B12 independent//IPR006276; Cobalamin-independent methionine synthase//IPR013215; Cobalamin (vitamin B12)-independent methionine synthase MetE, N-terminal
GraAffx.32566.1.S1_s_at	Gorai.004G210700.1	Yes	2.34187	0			2.26021	0	1.69166	0	gi|508777443|gb|EOY24699.1|//AMP-dependent synthetase and ligase family protein isoform 1 [Theobroma cacao]	ago:AGOS_AAR168C//K01976//E6.-.-.-//EC --//--	Unclassified	Metabolism	Others	IPR000873; AMP-dependent synthetase/ligase//IPR020845; AMP-binding, conserved site//IPR025110; Domain of unknown function DUF4009
Ghi.3731.2.A1_at	Gorai.011G077200.1	Yes					3.32104	0.0116627	1.68802	0.018362	gi|508779452|gb|EOY26708.1|//Coatomer subunit beta'-2 isoform 1 [Theobroma cacao]	aga:AgaP_AGAP010251//K05236//COPA//EC --//coatomer protein complex, subunit alpha (xenin)	Environmental Information Processing	Signaling Molecules and Interaction	Neuroactive ligand-receptor interaction	IPR001680; WD40 repeat//IPR015943; WD40/YVTN repeat-like-containing domain//IPR017986; WD40-repeat-containing domain//IPR020472; G-protein beta WD-40 repeat
Ghi.9176.4.S1_at	Gorai.002G267100.1	Yes	2.92081	0			2.65734	0	1.68751	0.0110207	gi|508715141|gb|EOY07038.1|//NAD(P)-binding Rossmann-fold superfamily protein [Theobroma cacao]	sbi:SORBI_01g003880//K09841//E1.1.1.288, ABA2//EC 1.1.1.288//xanthoxin dehydrogenase	Metabolism	Metabolism of Terpenoids and Polyketides	Carotenoid biosynthesis	IPR002198; Short-chain dehydrogenase/reductase SDR//IPR002347; Glucose/ribitol dehydrogenase//IPR016040; NAD(P)-binding domain
GhiAffx.34717.1.S1_at	Gorai.001G214800.1	Yes	2.74625	0	3.30803	0	2.77055	0	1.68685	0	gi|508701347|gb|EOX93243.1|//WRKY family transcription factor [Theobroma cacao]	sbi:SORBI_03g038510//K13424//WRKY33//EC --//WRKY transcription factor 33	Genetic Information Processing// Organismal Systems	Transcription// Environmental Adaptation	Transcription factors // Plant-pathogen interaction	IPR003657; DNA-binding WRKY
Ghi.6709.1.S1_at					1.35781	0			1.68102	0
Ghi.1907.1.S1_s_at	Gorai.002G152900.1								1.67659	0.0462812	gi|118484615|gb|ABK94181.1|//unknown [Populus trichocarpa]	NA	NA	NA	NA	NA
Gra.1672.1.A1_at	Gorai.007G128600.1	Yes	2.10597	0.013958	0.958623	0	1.71074	0	1.6763	0	gi|508703158|gb|EOX95054.1|//Multidrug resistance-associated protein 4 isoform 1 [Theobroma cacao]	mdo:100020524//K05666//ABCC2//EC --//ATP-binding cassette, subfamily C (CFTR/MRP), member 2	Environmental Information Processing// Environmental Information Processing// Organismal Systems	Membrane Transport// Membrane Transport// Digestive System	Transporters // ABC transporters // Bile secretion	IPR001140; ABC transporter, transmembrane domain//IPR003439; ABC transporter-like//IPR003593; AAA+ ATPase domain//IPR011527; ABC transporter, transmembrane domain, type 1//IPR017871; ABC transporter, conserved site//IPR017940; ABC transporter, integral me
GhiAffx.19125.1.A1_at	Gorai.008G244600.1						1.33435	0	1.6763	0	gi|508777401|gb|EOY24657.1|//UDP-D-glucose/UDP-D-galactose 4-epimerase 1 isoform 1 [Theobroma cacao]	pop:POPTR_817341//K01784//galE, GALE//EC 5.1.3.2//UDP-glucose 4-epimerase	Metabolism// Metabolism	Carbohydrate Metabolism// Carbohydrate Metabolism	Galactose metabolism // Amino sugar and nucleotide sugar metabolism	IPR001509; NAD-dependent epimerase/dehydratase//IPR005886; UDP-glucose 4-epimerase//IPR008089; Nucleotide sugar epimerase//IPR016040; NAD(P)-binding domain//IPR025308; UDP-glucose 4-epimerase C-terminal domain
Ghi.5822.1.S1_at	Gorai.012G065700.1	Yes	2.40062	0	1.47695	0	1.50774	0	1.67447	0	gi|508710674|gb|EOY02571.1|//RING domain ligase2 isoform 1 [Theobroma cacao]	spu:574845//K10645//MIB//EC 6.3.2.19//E3 ubiquitin-protein ligase mind-bomb	Genetic Information Processing	Folding, Sorting and Degradation	Ubiquitin system	IPR001841; Zinc finger, RING-type//IPR002035; von Willebrand factor, type A//IPR010734; Copine//IPR013083; Zinc finger, RING/FYVE/PHD-type
Ghi.7999.1.S1_at	Gorai.001G028100.1	Yes			2.07683	0	1.86442	0	1.67391	0	gi|366984548|gb|AEX09183.1|//putative aspartate aminotransferase 2 [Gossypium hirsutum]	pop:POPTR_819551//K00813//E2.6.1.1B, aspC//EC 2.6.1.1//aspartate aminotransferase	Metabolism// Metabolism// Metabolism// Metabolism// Metabolism// Metabolism// Metabolism// Metabolism// Metabolism// Metabolism// Metabolism	Energy Metabolism// Amino Acid Metabolism// Amino Acid Metabolism// Amino Acid Metabolism// Amino Acid Metabolism// Amino Acid Metabolism// Amino Acid Metabolism// Amino Acid Metabolism// Biosynthesis of Other Secondary Metabolites// Biosynthesis of Othe	Carbon fixation in photosynthetic organisms // Alanine, aspartate and glutamate metabolism // Cysteine and methionine metabolism // Arginine and proline metabolism // Tyrosine metabolism // Phenylalanine metabolism // Phenylalanine, tyrosine and tryptoph
Ghi.9098.1.A1_at	Gorai.009G348900.1						1.35602	0.0116627	1.67264	0	gi|508708149|gb|EOY00046.1|//Octicosapeptide/Phox/Bem1p family protein, putative [Theobroma cacao]	NA	NA	NA	NA	IPR000270; Phox/Bem1p
Ghi.6873.1.A1_at	Gorai.004G145100.1				1.96832	0			1.67195	0	gi|508703435|gb|EOX95331.1|//Glycerol-3-phosphate acyltransferase 3, putative [Theobroma cacao]	pop:POPTR_755676//K13508//GPAT//EC 2.3.1.15//glycerol-3-phosphate acyltransferase	Metabolism// Metabolism// Metabolism	Lipid Metabolism// Lipid Metabolism// Lipid Metabolism	Glycerolipid metabolism // Glycerophospholipid metabolism // Lipid biosynthesis proteins	IPR002123; Phospholipid/glycerol acyltransferase
Ghi.2264.1.A1_at	Gorai.013G049000.1		1.72375	0.013958			1.0364	0	1.66862	0.018362	gi|508706525|gb|EOX98421.1|//Phosphatase 2C family protein [Theobroma cacao]					IPR000222; Protein phosphatase 2C, manganese/magnesium aspartate binding site//IPR001932; Protein phosphatase 2C-like//IPR015655; Protein phosphatase 2C
Ghi.6835.1.A1_at	Gorai.006G114000.1								1.66784	0	gi|508786087|gb|EOY33343.1|//Polynucleotidyl transferase, ribonuclease H-like superfamily protein [Theobroma cacao]	vvi:100255985//K12581//CNOT7_8, CAF1, POP2//EC --//CCR4-NOT transcription complex subunit 7/8	Genetic Information Processing	Folding, Sorting and Degradation	RNA degradation	IPR006941; Ribonuclease CAF1//IPR012337; Ribonuclease H-like domain
Ghi.3273.2.S1_at	Gorai.010G182500.1	Yes	3.02632	0	2.41265	0.0196217	2.37289	0	1.66733	0	gi|508781500|gb|EOY28756.1|//WRKY family transcription factor [Theobroma cacao]	pop:POPTR_577093//K13424//WRKY33//EC --//WRKY transcription factor 33	Genetic Information Processing// Organismal Systems	Transcription// Environmental Adaptation	Transcription factors // Plant-pathogen interaction	IPR003657; DNA-binding WRKY
Gra.1079.1.A1_s_at	Gorai.011G116900.1								1.66608	0.018362	gi|508700872|gb|EOX92768.1|//Carboxyesterase 18 [Theobroma cacao]	ppp:PHYPADRAFT_118478//K14493//GID1//EC 3.-.-.-//gibberellin receptor GID1	Environmental Information Processing	Signal Transduction	Plant hormone signal transduction	IPR013094; Alpha/beta hydrolase fold-3
Ghi.6013.1.S1_s_at	Gorai.013G081600.1								1.66433	0	gi|508710200|gb|EOY02097.1|//Regulator of Vps4 activity in the MVB pathway protein, putative [Theobroma cacao]					IPR005061; Domain of unknown function DUF292, eukaryotic
GhiAffx.15976.2.S1_at	Gorai.002G213400.1								1.66373	0	gi|508705350|gb|EOX97246.1|//Gb:AAC34331.1 [Theobroma cacao]	NA	NA	NA	NA	IPR010410; Protein of unknown function DUF1005
Ghi.2954.1.S1_s_at	Gorai.004G131900.1		1.59158	0.013958			1.5406	0.0216593	1.66205	0	gi|508777816|gb|EOY25072.1|//DCD domain protein isoform 1 [Theobroma cacao]	pti:PHATRDRAFT_50624//K14404//CPSF4, YTH1//EC --//cleavage and polyadenylation specificity factor subunit 4	Genetic Information Processing// Human Diseases	Translation// Infectious Diseases	mRNA surveillance pathway // Influenza A	IPR013989; Development/cell death domain
Ghi.9749.1.S1_s_at	Gorai.011G113300.1								1.66014	0	gi|224149524|ref|XP_002336822.1|//AP2/ERF domain-containing transcription factor [Populus trichocarpa]	rcu:RCOM_0799320//K09286//EREBP//EC --//EREBP-like factor	Genetic Information Processing	Transcription	Transcription factors	IPR001471; AP2/ERF domain//IPR016177; DNA-binding, integrase-type
Ghi.9282.1.S1_s_at	Gorai.004G035800.1	Yes	2.12474	0	1.51851	0	1.30433	0.0116627	1.65926	0	gi|508704843|gb|EOX96739.1|//Basic helix-loop-helix DNA-binding superfamily protein, putative [Theobroma cacao]	ath:AT1G09530//K12126//PIF3//EC --//phytochrome-interacting factor 3	Genetic Information Processing// Organismal Systems	Transcription// Environmental Adaptation	Transcription factors // Circadian rhythm - plant	IPR011598; Helix-loop-helix DNA-binding
Ghi.3635.2.A1_at	Gorai.007G053300.1		1.72066	0	0.683848	0			1.65771	0	gi|508699434|gb|EOX91330.1|//Mitogen-activated protein kinase kinase kinase 5 isoform 1 [Theobroma cacao]	ota:Ot13g01170//K11228//STE11//EC 2.7.11.1//mitogen-activated protein kinase kinase kinase	Metabolism// Environmental Information Processing	Enzyme Families// Signal Transduction	Protein kinases // MAPK signaling pathway - yeast	IPR000719; Protein kinase, catalytic domain//IPR002290; Serine/threonine- / dual-specificity protein kinase, catalytic domain//IPR011009; Protein kinase-like domain//IPR017441; Protein kinase, ATP binding site//IPR020635; Tyrosine-protein kinase, catalyt
Ghi.7942.2.S1_a_at	Gorai.008G029500.1		1.76282	0	1.49101	0	1.85768	0.0116627	1.65539	0	gi|508706100|gb|EOX97996.1|//Adenine nucleotide alpha hydrolases-like superfamily protein isoform 1 [Theobroma cacao]	NA	NA	NA	NA	IPR006016; UspA//IPR014729; Rossmann-like alpha/beta/alpha sandwich fold
Ghi.8610.3.A1_a_at	Gorai.004G011500.1								1.65371	0	gi|508786087|gb|EOY33343.1|//Polynucleotidyl transferase, ribonuclease H-like superfamily protein [Theobroma cacao]	vvi:100255985//K12581//CNOT7_8, CAF1, POP2//EC --//CCR4-NOT transcription complex subunit 7/8	Genetic Information Processing	Folding, Sorting and Degradation	RNA degradation	IPR006941; Ribonuclease CAF1//IPR012337; Ribonuclease H-like domain
Ghi.10136.1.A1_s_at	Gorai.005G187600.1								1.65269	0	gi|508708399|gb|EOY00296.1|//Glucosyl transferase family 8 [Theobroma cacao]	ath:AT1G18580//K13648//GAUT//EC 2.4.1.43//alpha-1,4-galacturonosyltransferase	Metabolism// Metabolism// Metabolism	Carbohydrate Metabolism// Carbohydrate Metabolism// Glycan Biosynthesis and Metabolism	Starch and sucrose metabolism // Amino sugar and nucleotide sugar metabolism // Glycosyltransferases	IPR002495; Glycosyl transferase, family 8
Ghi.6723.1.S1_at			1.99401	0					1.65248	0.018362
Ghi.8937.2.A1_at	Gorai.009G159300.1	Yes	2.74043	0	1.41169	0	1.96278	0	1.65222	0	gi|508780629|gb|EOY27885.1|//MAC/Perforin domain-containing protein [Theobroma cacao]	NA	NA	NA	NA	IPR020864; Membrane attack complex component/perforin (MACPF) domain
Ghi.1016.1.S1_s_at	Gorai.006G178600.1	Yes	1.17323	0			2.03969	0	1.65095	0	gi|195973264|gb|ABW69659.2|//glutathione S-transferase [Gossypium hirsutum]	vvi:100241712//K00799//E2.5.1.18, gst//EC 2.5.1.18//glutathione S-transferase	Metabolism// Metabolism// Metabolism	Metabolism of Other Amino Acids// Xenobiotics Biodegradation and Metabolism// Xenobiotics Biodegradation and Metabolism	Glutathione metabolism // Metabolism of xenobiotics by cytochrome P450 // Drug metabolism - cytochrome P450	IPR004045; Glutathione S-transferase, N-terminal//IPR004046; Glutathione S-transferase, C-terminal//IPR010987; Glutathione S-transferase, C-terminal-like//IPR012336; Thioredoxin-like fold//IPR017933; Glutathione S-transferase/chloride channel, C-terminal
Gra.1490.1.A1_s_at	Gorai.003G112800.1		1.38033	0.013958	1.74539	0	1.49671	0	1.64994	0	gi|508775562|gb|EOY22818.1|//Major facilitator superfamily protein, putative [Theobroma cacao]	kva:Kvar_0705//K08137//galP//EC --//MFS transporter, SP family, galactose:H+ symporter	Environmental Information Processing	Membrane Transport	Transporters	IPR003663; Sugar/inositol transporter//IPR005828; General substrate transporter//IPR005829; Sugar transporter, conserved site//IPR016196; Major facilitator superfamily domain, general substrate transporter//IPR020846; Major facilitator superfamily domain
GhiAffx.22176.1.S1_at	Gorai.006G026100.1	Yes	2.88985	0					1.64767	0.018362	gi|508711434|gb|EOY03331.1|//AAA-ATPase 1 [Theobroma cacao]	pop:POPTR_248199//K08900//BCS1//EC --//mitochondrial chaperone BCS1	Unclassified	Genetic Information Processing	Others	IPR003593; AAA+ ATPase domain//IPR003959; ATPase, AAA-type, core//IPR003960; ATPase, AAA-type, conserved site
Ghi.9441.1.S1_s_at	Gorai.002G205600.1	Yes	3.79903	0			1.87258	0	1.64707	0	gi|508705579|gb|EOX97475.1|//Lysm domain GPI-anchored protein 2 precursor, putative isoform 1 [Theobroma cacao]	sbi:SORBI_09g001743//K13473//CEBIP//EC --//chitin elicitor-binding protein	Organismal Systems	Environmental Adaptation	Plant-pathogen interaction	IPR002482; Peptidoglycan-binding Lysin subgroup//IPR018392; Peptidoglycan-binding lysin domain
Ghi.3490.1.S1_a_at	Gorai.012G149800.1	Yes	2.68349	0			2.75093	0	1.64523	0	gi|229368460|gb|ACQ59096.1|//caffeoyl CoA O-methyltransferase 2 [Gossypium hirsutum]	rcu:RCOM_0812690//K00588//E2.1.1.104//EC 2.1.1.104//caffeoyl-CoA O-methyltransferase	Metabolism// Metabolism// Metabolism// Metabolism	Amino Acid Metabolism// Biosynthesis of Other Secondary Metabolites// Biosynthesis of Other Secondary Metabolites// Biosynthesis of Other Secondary Metabolites	Phenylalanine metabolism // Phenylpropanoid biosynthesis // Stilbenoid, diarylheptanoid and gingerol biosynthesis // Flavonoid biosynthesis	IPR002935; O-methyltransferase, family 3
Ghi.3143.1.S1_at			1.4597	0.013958					1.6428	0.0252867
Ghi.8434.1.S1_at	Gorai.003G171000.1	Yes	2.01052	0			2.05153	0	1.64134	0	gi|508777099|gb|EOY24355.1|//Eukaryotic aspartyl protease family protein [Theobroma cacao]	NA	NA	NA	NA	IPR001461; Peptidase A1//IPR009007; Peptidase aspartic, catalytic//IPR021109; Peptidase aspartic
GhiAffx.1082.1.S1_at	Gorai.009G230100.1				1.53827	0			1.63885	0	gi|508723539|gb|EOY15436.1|//Beta carbonic anhydrase 5, putative isoform 1 [Theobroma cacao]	pop:POPTR_209217//K01673//cynT, can//EC 4.2.1.1//carbonic anhydrase	Metabolism	Energy Metabolism	Nitrogen metabolism	IPR001765; Carbonic anhydrase//IPR015892; Carbonic anhydrase, prokaryotic-like, conserved site
Ghi.10310.1.A1_s_at	Gorai.005G101900.1								1.63771	0.0462812	gi|508722524|gb|EOY14421.1|//CAA30379.1 protein, putative [Theobroma cacao]	NA	NA	NA	NA	IPR004864; Late embryogenesis abundant protein, LEA-14
Ghi.413.1.S1_at	Gorai.008G159900.1	Yes	2.70742	0	1.86759	0.0196217	2.80713	0.0116627	1.63718	0	gi|508708639|gb|EOY00536.1|//ATP-citrate lyase A-1 [Theobroma cacao]	rcu:RCOM_0529250//K01648//ACLY//EC 2.3.3.8//ATP citrate (pro-S)-lyase	Metabolism// Metabolism	Carbohydrate Metabolism// Energy Metabolism	Citrate cycle (TCA cycle) // Carbon fixation pathways in prokaryotes	IPR013650; ATP-grasp fold, succinyl-CoA synthetase-type//IPR013816; ATP-grasp fold, subdomain 2//IPR016102; Succinyl-CoA synthetase-like
Gra.2402.1.A1_at	Gorai.011G240000.1	Yes	1.31104	0	1.83027	0	2.20715	0	1.63636	0	gi|508726734|gb|EOY18631.1|//PATATIN-like protein 6, IIB [Theobroma cacao]	wol:WD0565//K06900//K06900//EC --//--	Unclassified	Poorly Characterized	General function prediction only	IPR002641; Patatin/Phospholipase A2-related//IPR016035; Acyl transferase/acyl hydrolase/lysophospholipase
GhiAffx.33978.1.S1_at	Gorai.005G060500.1								1.63517	0.018362	gi|508714623|gb|EOY06520.1|//ARM repeat superfamily protein [Theobroma cacao]	NA	NA	NA	NA	IPR011989; Armadillo-like helical//IPR016024; Armadillo-type fold//IPR024395; CLASP N-terminal domain
Ghi.7912.1.S1_s_at	Gorai.003G145200.1	Yes	1.57727	0			2.17828	0	1.63333	0	gi|255565419|ref|XP_002523700.1|//lactoylglutathione lyase, putative [Ricinus communis]	rcu:RCOM_0473450//K01759//E4.4.1.5, GLO1, gloA//EC 4.4.1.5//lactoylglutathione lyase	Metabolism// Environmental Information Processing	Carbohydrate Metabolism// Signal Transduction	Pyruvate metabolism // MAPK signaling pathway - yeast	IPR004360; Glyoxalase/fosfomycin resistance/dioxygenase//IPR004361; Glyoxalase I//IPR018146; Glyoxalase I, conserved site
Ghi.10826.1.S1_at	Gorai.006G079400.1	Yes					4.24179	0	1.633	0.018362	gi|508714796|gb|EOY06693.1|//Glycosyl hydrolase superfamily protein [Theobroma cacao]	NA	NA	NA	NA	IPR000490; Glycoside hydrolase, family 17//IPR013781; Glycoside hydrolase, subgroup, catalytic domain//IPR017853; Glycoside hydrolase, superfamily
GhiAffx.16103.1.A1_s_at	Gorai.009G159300.1	Yes	2.56355	0	1.51225	0	1.70348	0.0116627	1.63014	0	gi|508780629|gb|EOY27885.1|//MAC/Perforin domain-containing protein [Theobroma cacao]	NA	NA	NA	NA	IPR020864; Membrane attack complex component/perforin (MACPF) domain
Gra.2907.1.A1_at	Gorai.008G260000.1				1.7589	0			1.62668	0	gi|508776590|gb|EOY23846.1|//Glucan endo-1,3-beta-glucosidase 11 isoform 3 [Theobroma cacao]	NA	NA	NA	NA	IPR000490; Glycoside hydrolase, family 17//IPR013781; Glycoside hydrolase, subgroup, catalytic domain//IPR017853; Glycoside hydrolase, superfamily
Ghi.7909.1.A1_at	Gorai.005G195900.1	Yes	2.22868	0.013958			2.08742	0	1.62655	0.018362	gi|508707784|gb|EOX99680.1|//Uncharacterized protein TCM_008435 [Theobroma cacao]	NA	NA	NA	NA	IPR006629; LPS-induced tumor necrosis factor alpha factor
GhiAffx.8460.1.S1_at	Gorai.008G238000.1	Yes	4.184	0	2.17649	0.0196217			1.62385	0	gi|508777123|gb|EOY24379.1|//Lactate/malate dehydrogenase family protein [Theobroma cacao]	vvi:100250615//K00016//LDH, ldh//EC 1.1.1.27//L-lactate dehydrogenase	Metabolism// Metabolism// Metabolism// Metabolism	Carbohydrate Metabolism// Carbohydrate Metabolism// Carbohydrate Metabolism// Amino Acid Metabolism	Glycolysis / Gluconeogenesis // Pyruvate metabolism // Propanoate metabolism // Cysteine and methionine metabolism	IPR001236; Lactate/malate dehydrogenase, N-terminal//IPR001557; L-lactate/malate dehydrogenase//IPR011304; L-lactate dehydrogenase//IPR015955; Lactate dehydrogenase/glycoside hydrolase, family 4, C-terminal//IPR016040; NAD(P)-binding domain//IPR018177; L-
GhiAffx.25651.1.S1_at	Gorai.009G150500.1				1.41381	0	1.24883	0.0116627	1.61914	0	gi|508780255|gb|EOY27511.1|//GDP-fucose protein O-fucosyltransferase 1 isoform 1 [Theobroma cacao]	NA	NA	NA	NA	IPR019378; GDP-fucose protein O-fucosyltransferase
GhiAffx.59955.1.S1_at	Gorai.003G021300.1				1.29936	0.035631	1.8087	0	1.61821	0	gi|383932344|gb|AFH57269.1|//MYB [Gossypium hirsutum]	ath:AT3G16857//K14491//ARR-B//EC --//two-component response regulator ARR-B family	Environmental Information Processing	Signal Transduction	Plant hormone signal transduction	IPR001005; SANT/Myb domain//IPR006447; Myb DNA-binding domain, plants//IPR009057; Homeodomain-like//IPR017930; Myb domain, DNA-binding
GraAffx.9288.1.A1_s_at	Gorai.011G106600.1	Yes	2.26446	0			1.62944	0	1.61644	0.0252867	gi|508699643|gb|EOX91539.1|//SKP1/ASK1-interacting protein 2, putative [Theobroma cacao]					IPR001810; F-box domain, cyclin-like//IPR006553; Leucine-rich repeat, cysteine-containing subtype
Ghi.10709.1.S1_s_at	Gorai.007G226000.1		1.6777	0.0159752	1.38452	0			1.61578	0.018362	gi|23466375|tpg|DAA00278.1|//TPA: TPA_exp: putative phytosulfokine peptide precursor [Gossypium arboreum]	NA	NA	NA	NA	IPR009438; Phytosulfokine
Gra.1368.1.S1_s_at	Gorai.003G112800.1				1.9835	0			1.61531	0	gi|508775562|gb|EOY22818.1|//Major facilitator superfamily protein, putative [Theobroma cacao]	kva:Kvar_0705//K08137//galP//EC --//MFS transporter, SP family, galactose:H+ symporter	Environmental Information Processing	Membrane Transport	Transporters	IPR003663; Sugar/inositol transporter//IPR005828; General substrate transporter//IPR005829; Sugar transporter, conserved site//IPR016196; Major facilitator superfamily domain, general substrate transporter//IPR020846; Major facilitator superfamily domain
Ghi.7903.2.S1_s_at	Gorai.009G432300.1								1.61342	0	gi|508720934|gb|EOY12831.1|//S-adenosyl-L-methionine-dependent methyltransferases superfamily protein isoform 1 [Theobroma cacao]	noc:Noc_2926//K05929//E2.1.1.103, NMT//EC 2.1.1.103//phosphoethanolamine N-methyltransferase	Metabolism	Lipid Metabolism	Glycerophospholipid metabolism	IPR013216; Methyltransferase type 11
GhiAffx.31742.1.S1_at	Gorai.007G128600.1	Yes	2.33654	0	1.09811	0	1.7101	0	1.61227	0	gi|508703158|gb|EOX95054.1|//Multidrug resistance-associated protein 4 isoform 1 [Theobroma cacao]	mdo:100020524//K05666//ABCC2//EC --//ATP-binding cassette, subfamily C (CFTR/MRP), member 2	Environmental Information Processing// Environmental Information Processing// Organismal Systems	Membrane Transport// Membrane Transport// Digestive System	Transporters // ABC transporters // Bile secretion	IPR001140; ABC transporter, transmembrane domain//IPR003439; ABC transporter-like//IPR003593; AAA+ ATPase domain//IPR011527; ABC transporter, transmembrane domain, type 1//IPR017871; ABC transporter, conserved site//IPR017940; ABC transporter, integral me
GhiAffx.40066.1.A1_at	Gorai.001G185200.1	Yes	2.64925	0.0159752	3.05483	0			1.60747	0.0252867	gi|508702086|gb|EOX93982.1|//Peroxisomal 3-ketoacyl-CoA thiolase 3 isoform 1 [Theobroma cacao]	vvi:100247651//K07513//ACAA1//EC 2.3.1.16//acetyl-CoA acyltransferase 1	Metabolism// Metabolism// Metabolism// Metabolism// Cellular Processes// Organismal Systems	Lipid Metabolism// Lipid Metabolism// Amino Acid Metabolism// Xenobiotics Biodegradation and Metabolism// Transport and Catabolism// Endocrine System	Fatty acid metabolism // Biosynthesis of unsaturated fatty acids // Valine, leucine and isoleucine degradation // Benzoate degradation // Peroxisome // PPAR signaling pathway	IPR002155; Thiolase//IPR016038; Thiolase-like, subgroup//IPR016039; Thiolase-like//IPR020610; Thiolase, active site//IPR020613; Thiolase, conserved site//IPR020615; Thiolase, acyl-enzyme intermediate active site//IPR020616; Thiolase, N-terminal//IPR020617
Ghi.1168.2.S1_at	Gorai.011G267000.1								1.60509	0	gi|508726161|gb|EOY18058.1|//RING-H2 finger C2A, putative [Theobroma cacao]	rcu:RCOM_0734760//K11982//RNF115_126//EC 6.3.2.19//E3 ubiquitin-protein ligase RNF115/126	Genetic Information Processing	Folding, Sorting and Degradation	Ubiquitin system	IPR001841; Zinc finger, RING-type//IPR010543; Domain of unknown function DUF1117//IPR013083; Zinc finger, RING/FYVE/PHD-type
GraAffx.27688.1.A1_s_at	Gorai.007G030300.1	Yes	2.79527	0	1.76222	0	1.85001	0.0116627	1.60504	0	gi|157955929|gb|ABW06388.1|//CBL1 [Gossypium hirsutum]	vvi:100260894//K06268//PPP3R, CNB//EC --//protein phosphatase 3, regulatory subunit	Environmental Information Processing// Environmental Information Processing// Environmental Information Processing// Environmental Information Processing// Cellular Processes// Cellular Processes// Organismal Systems// Organismal Systems// Organismal Syst	Signal Transduction// Signal Transduction// Signal Transduction// Signal Transduction// Cell Growth and Death// Cell Growth and Death// Immune System// Immune System// Immune System// Nervous System// Nervous System// Development// Neurodegenerative Dise	MAPK signaling pathway // Wnt signaling pathway // VEGF signaling pathway // Calcium signaling pathway // Oocyte meiosis // Apoptosis // Natural killer cell mediated cytotoxicity // T cell receptor signaling pathway // B cell receptor signaling pathway /
Ghi.1660.1.S1_s_at	Gorai.007G020700.1	Yes			2.0738	0	2.13795	0	1.60328	0	gi|508777840|gb|EOY25096.1|//Beta-amylase 1 [Theobroma cacao]	NA	NA	NA	NA	NA
Ghi.9146.2.S1_s_at	Gorai.009G304400.1	Yes	2.75412	0			3.36325	0	1.60273	0	gi|508727284|gb|EOY19181.1|//Zinc induced facilitator-like 1 isoform 1 [Theobroma cacao]					IPR001958; Tetracycline resistance protein, TetA/multidrug resistance protein MdtG//IPR011701; Major facilitator superfamily//IPR016196; Major facilitator superfamily domain, general substrate transporter//IPR020846; Major facilitator superfamily domain
Ghi.1171.1.S1_s_at	Gorai.001G219200.1						1.207	0.0116627	1.60257	0	gi|508701484|gb|EOX93380.1|//Uncharacterized protein TCM_002233 [Theobroma cacao]	NA	NA	NA	NA	NA
Gra.1509.1.A1_at	Gorai.013G239400.1								1.60224	0	gi|470113512|ref|XP_004292967.1|//PREDICTED: gibberellin 3-beta-dioxygenase 3-like [Fragaria vesca subsp. vesca]					IPR005123; Oxoglutarate/iron-dependent oxygenase
Ghi.6722.1.S1_s_at	Gorai.007G103700.1		1.60848	0.0416615	1.23124	0.0196217			1.60219	0	gi|1170745|sp|P46518.1|LEA14_GOSHI//RecName: Full=Late embryogenesis abundant protein Lea14-A	NA	NA	NA	NA	IPR004864; Late embryogenesis abundant protein, LEA-14//IPR013783; Immunoglobulin-like fold//IPR013990; Water stress and hypersensitive response domain
Ghi.622.3.S1_s_at	Gorai.003G152300.1								1.602	0.0110207	gi|508787422|gb|EOY34678.1|//SOS3-interacting protein 4 [Theobroma cacao]	ath:AT1G30270//K00924//E2.7.1.-//EC --//--	Unclassified	Cellular Processes and Signaling	Signal transduction mechanisms	IPR000719; Protein kinase, catalytic domain//IPR002290; Serine/threonine- / dual-specificity protein kinase, catalytic domain//IPR004041; NAF domain//IPR008271; Serine/threonine-protein kinase, active site//IPR011009; Protein kinase-like domain//IPR01744
Ghi.10112.1.S1_s_at	Gorai.002G213400.1								1.6015	0	gi|508705350|gb|EOX97246.1|//Gb:AAC34331.1 [Theobroma cacao]	NA	NA	NA	NA	IPR010410; Protein of unknown function DUF1005
Ghi.3172.1.A1_at	Gorai.002G265200.1	Yes					2.01621	0	1.59431	0	gi|508715225|gb|EOY07122.1|//Ammonium transporter 2 [Theobroma cacao]	amv:ACMV_P1_02040//K03320//TC.AMT//EC --//ammonium transporter, Amt family	Unclassified	Cellular Processes and Signaling	Other ion-coupled transporters	IPR001905; Ammonium transporter//IPR002229; Blood group Rhesus C/E/D polypeptide//IPR018047; Ammonium transporter, conserved site//IPR024041; Ammonium transporter AmtB-like
Ghi.10004.1.S1_at	Gorai.007G017500.1								1.59355	0	gi|508776478|gb|EOY23734.1|//NAC domain class transcription factor, putative isoform 1 [Theobroma cacao]	NA	NA	NA	NA	IPR003441; No apical meristem (NAM) protein
GraAffx.3175.1.S1_at									1.58977	0
Ghi.10117.4.S1_at	Gorai.005G089000.1	Yes	3.28122	0.0159752			2.07631	0	1.58821	0.0252867	gi|508724447|gb|EOY16344.1|//Eukaryotic aspartyl protease family protein isoform 1 [Theobroma cacao]					IPR001461; Peptidase A1//IPR001969; Peptidase aspartic, active site//IPR009007; Peptidase aspartic, catalytic//IPR021109; Peptidase aspartic
Ghi.10237.1.S1_x_at	Gorai.004G190300.1				1.25326	0			1.58704	0	gi|508776865|gb|EOY24121.1|//SBP family protein [Theobroma cacao]					IPR001841; Zinc finger, RING-type//IPR013083; Zinc finger, RING/FYVE/PHD-type//IPR017066; S-ribonuclease binding protein, SBP1, pollen
Ghi.10481.3.A1_at	Gorai.004G142800.1				0.653768	0.0196217			1.5865	0	gi|508703267|gb|EOX95163.1|//Integrase-type DNA-binding superfamily protein, putative [Theobroma cacao]	pop:POPTR_828432//K09286//EREBP//EC --//EREBP-like factor	Genetic Information Processing	Transcription	Transcription factors	IPR001471; AP2/ERF domain//IPR016177; DNA-binding, integrase-type
Gra.47.3.S1_x_at	Gorai.006G237400.1	Yes			2.47766	0.0196217			1.5831	0.0252867	gi|508713738|gb|EOY05635.1|//Major facilitator superfamily protein [Theobroma cacao]	aca:ACP_2530//K08137//galP//EC --//MFS transporter, SP family, galactose:H+ symporter	Environmental Information Processing	Membrane Transport	Transporters	IPR003663; Sugar/inositol transporter//IPR005828; General substrate transporter//IPR005829; Sugar transporter, conserved site//IPR016196; Major facilitator superfamily domain, general substrate transporter//IPR020846; Major facilitator superfamily domain
GhiAffx.44888.1.S1_at	Gorai.009G139800.1				1.9026	0	1.0884	0.0116627	1.58296	0	gi|508779805|gb|EOY27061.1|//DOF zinc finger protein 1, putative [Theobroma cacao]	NA	NA	NA	NA	IPR003851; Zinc finger, Dof-type
Ghi.3452.1.S1_s_at	Gorai.009G222300.1								1.58175	0	gi|508723751|gb|EOY15648.1|//Cellulose-synthase-like C12 [Theobroma cacao]	ppp:PHYPADRAFT_183385//K13680//CSLA//EC 2.4.1.32//beta-mannan synthase	Metabolism	Glycan Biosynthesis and Metabolism	Glycosyltransferases	NA
Ghi.7144.1.S1_at	Gorai.002G089100.1								1.581	0	gi|508720440|gb|EOY12337.1|//Vacuole, cultured cell-like protein [Theobroma cacao]	NA	NA	NA	NA	NA
Ghi.3246.1.A1_at	Gorai.010G146100.1				0.906892	0	1.57598	0.0116627	1.58012	0	gi|508781305|gb|EOY28561.1|//Cysteine-rich RLK 29 [Theobroma cacao]	zma:100283091//K13430//PBS1//EC 2.7.11.1//serine/threonine-protein kinase PBS1	Metabolism// Organismal Systems	Enzyme Families// Environmental Adaptation	Protein kinases // Plant-pathogen interaction	IPR000719; Protein kinase, catalytic domain//IPR001245; Serine-threonine/tyrosine-protein kinase catalytic domain//IPR002290; Serine/threonine- / dual-specificity protein kinase, catalytic domain//IPR002902; Gnk2-homologous domain//IPR008271; Serine/thre
Ghi.1865.3.A1_x_at	Gorai.004G211400.1		1.84457	0	1.40925	0	1.89507	0	1.57985	0	gi|508777449|gb|EOY24705.1|//Glutathione peroxidase 6 [Theobroma cacao]	pop:POPTR_709364//K00432//E1.11.1.9//EC 1.11.1.9//glutathione peroxidase	Metabolism// Metabolism	Lipid Metabolism// Metabolism of Other Amino Acids	Arachidonic acid metabolism // Glutathione metabolism	IPR000889; Glutathione peroxidase//IPR012336; Thioredoxin-like fold
Gra.275.1.S1_s_at	Gorai.011G147300.1	Yes					2.3436	0	1.57931	0.0494831	gi|508713134|gb|EOY05031.1|//NAD(P)-linked oxidoreductase superfamily protein [Theobroma cacao]	afm:AFUA_7G00700//K00100//E1.1.1.-//EC --//--	Metabolism// Metabolism// Metabolism// Metabolism// Metabolism	Carbohydrate Metabolism// Carbohydrate Metabolism// Lipid Metabolism// Xenobiotics Biodegradation and Metabolism// Xenobiotics Biodegradation and Metabolism	Fructose and mannose metabolism // Butanoate metabolism // Linoleic acid metabolism // Chloroalkane and chloroalkene degradation // Bisphenol degradation	IPR001395; Aldo/keto reductase//IPR023210; NADP-dependent oxidoreductase domain
Ghi.8906.2.S1_s_at	Gorai.002G083000.1								1.57431	0	gi|474093556|gb|EMS54972.1|//Polyubiquitin-A [Triticum urartu]	vvi:100267431//K08770//UBC//EC --//ubiquitin C	Genetic Information Processing// Organismal Systems	Folding, Sorting and Degradation// Endocrine System	Ubiquitin system // PPAR signaling pathway	IPR000626; Ubiquitin//IPR019954; Ubiquitin conserved site//IPR019955; Ubiquitin supergroup//IPR019956; Ubiquitin subgroup
GhiAffx.7473.1.S1_at	Gorai.001G088900.1				1.97494	0	1.87796	0	1.57422	0	gi|508712036|gb|EOY03933.1|//Cytochrome P450, family 81, subfamily D, polypeptide 8 [Theobroma cacao]	ath:AT4G37370//K00517//E1.14.-.-//EC --//--	Metabolism// Metabolism// Metabolism// Metabolism// Metabolism	Metabolism of Terpenoids and Polyketides// Biosynthesis of Other Secondary Metabolites// Xenobiotics Biodegradation and Metabolism// Xenobiotics Biodegradation and Metabolism// Xenobiotics Biodegradation and Metabolism	Limonene and pinene degradation // Stilbenoid, diarylheptanoid and gingerol biosynthesis // Aminobenzoate degradation // Bisphenol degradation // Polycyclic aromatic hydrocarbon degradation	IPR001128; Cytochrome P450//IPR002401; Cytochrome P450, E-class, group I//IPR017972; Cytochrome P450, conserved site
Gra.2095.2.S1_s_at	Gorai.007G081800.1	Yes	2.29502	0.013958			1.64442	0	1.57104	0	gi|211906438|gb|ACJ11712.1|//UDP-D-glucose dehydrogenase [Gossypium hirsutum]	vvi:100264653//K00012//UGDH, ugd//EC 1.1.1.22//UDPglucose 6-dehydrogenase	Metabolism// Metabolism// Metabolism// Metabolism	Carbohydrate Metabolism// Carbohydrate Metabolism// Carbohydrate Metabolism// Carbohydrate Metabolism	Pentose and glucuronate interconversions // Ascorbate and aldarate metabolism // Starch and sucrose metabolism // Amino sugar and nucleotide sugar metabolism	IPR001732; UDP-glucose/GDP-mannose dehydrogenase, N-terminal//IPR008927; 6-phosphogluconate dehydrogenase, C-terminal-like//IPR014026; UDP-glucose/GDP-mannose dehydrogenase, dimerisation//IPR014027; UDP-glucose/GDP-mannose dehydrogenase, C-terminal//IPR01
GhiAffx.34907.1.A1_at	Gorai.013G243700.1						1.68982	0.0116627	1.5707	0	gi|508784753|gb|EOY32009.1|//Uncharacterized protein TCM_039418 [Theobroma cacao]	NA	NA	NA	NA	IPR025322; Protein of unknown function DUF4228
Ghi.3652.1.S1_s_at	Gorai.005G266500.1								1.56891	0.0252867	gi|508705069|gb|EOX96965.1|//Amino acid transporter 1 [Theobroma cacao]	sbi:SORBI_08g021380//K03294//TC.APA//EC --//basic amino acid/polyamine antiporter, APA family	Unclassified	Cellular Processes and Signaling	Other ion-coupled transporters	IPR002293; Amino acid/polyamine transporter I//IPR015606; Cationic amino acid transporter
Ghi.867.1.A1_s_at	Gorai.006G072000.1				1.57211	0	1.32539	0.0116627	1.56314	0	gi|508714117|gb|EOY06014.1|//Electron transfer flavoprotein beta isoform 1 [Theobroma cacao]	rcu:RCOM_0491720//K03521//fixA, etfB//EC --//electron transfer flavoprotein beta subunit	Unclassified	Metabolism	Energy metabolism	IPR000049; Electron transfer flavoprotein, beta-subunit, conserved site//IPR012255; Electron transfer flavoprotein, beta subunit//IPR014729; Rossmann-like alpha/beta/alpha sandwich fold//IPR014730; Electron transfer flavoprotein, alpha/beta-subunit, N-ter
Ghi.2939.1.S1_s_at	Gorai.012G142200.1	Yes	3.89727	0			3.15266	0	1.56302	0	gi|508706897|gb|EOX98793.1|//Alternative oxidase 2 [Theobroma cacao]	ath:AT5G64210//K00540//E1.-.-.-//EC --//--	Unclassified	Metabolism	Others	IPR002680; Alternative oxidase
Ghi.7912.2.A1_s_at	Gorai.003G145200.1		1.46794	0			1.99022	0.0116627	1.56263	0	gi|255565419|ref|XP_002523700.1|//lactoylglutathione lyase, putative [Ricinus communis]	rcu:RCOM_0473450//K01759//E4.4.1.5, GLO1, gloA//EC 4.4.1.5//lactoylglutathione lyase	Metabolism// Environmental Information Processing	Carbohydrate Metabolism// Signal Transduction	Pyruvate metabolism // MAPK signaling pathway - yeast	IPR004360; Glyoxalase/fosfomycin resistance/dioxygenase//IPR004361; Glyoxalase I//IPR018146; Glyoxalase I, conserved site
GhiAffx.63986.1.S1_at	Gorai.001G092000.1				1.28912	0.0196217	1.71277	0.0116627	1.56194	0	gi|508701222|gb|EOX93118.1|//Phytoene desaturation 1 isoform 1 [Theobroma cacao]	rcu:RCOM_1192240//K00457//HPD, hppD//EC 1.13.11.27//4-hydroxyphenylpyruvate dioxygenase	Metabolism// Metabolism// Metabolism	Amino Acid Metabolism// Amino Acid Metabolism// Metabolism of Cofactors and Vitamins	Tyrosine metabolism // Phenylalanine metabolism // Ubiquinone and other terpenoid-quinone biosynthesis	IPR004360; Glyoxalase/fosfomycin resistance/dioxygenase//IPR005956; 4-hydroxyphenylpyruvate dioxygenase
Ghi.6734.1.S1_x_at			1.47532	0	1.66035	0	1.37526	0.0116627	1.56	0
GhiAffx.39399.1.S1_at	Gorai.010G156600.1	Yes			2.4812	0	2.02882	0.0116627	1.55427	0.018362	gi|376374708|gb|AFB36193.1|//ERF7 [Gossypium hirsutum]	ath:AT5G47220//K14517//ERF2//EC --//ethylene-responsive transcription factor 2	Genetic Information Processing// Environmental Information Processing	Transcription// Signal Transduction	Transcription factors // Plant hormone signal transduction	IPR001471; AP2/ERF domain//IPR016177; DNA-binding, integrase-type
Ghi.1848.1.S1_at	Gorai.009G297800.1						-0.918367	0.0201775	1.55218	0	gi|508727873|gb|EOY19770.1|//Eukaryotic aspartyl protease family protein [Theobroma cacao]					IPR001461; Peptidase A1//IPR009007; Peptidase aspartic, catalytic//IPR021109; Peptidase aspartic
Ghi.760.1.A1_x_at	Gorai.013G239900.1		1.76802	0.013958			1.61343	0	1.5502	0	gi|470113512|ref|XP_004292967.1|//PREDICTED: gibberellin 3-beta-dioxygenase 3-like [Fragaria vesca subsp. vesca]					IPR005123; Oxoglutarate/iron-dependent oxygenase
Ghi.1865.4.A1_at	Gorai.004G211400.1	Yes	3.433	0	2.01787	0			1.54687	0	gi|508777449|gb|EOY24705.1|//Glutathione peroxidase 6 [Theobroma cacao]	pop:POPTR_709364//K00432//E1.11.1.9//EC 1.11.1.9//glutathione peroxidase	Metabolism// Metabolism	Lipid Metabolism// Metabolism of Other Amino Acids	Arachidonic acid metabolism // Glutathione metabolism	IPR000889; Glutathione peroxidase//IPR012336; Thioredoxin-like fold
Gra.800.1.A1_s_at	Gorai.001G062300.1	Yes			2.22102	0	1.36026	0	1.54394	0	gi|508775063|gb|EOY22319.1|//BTB and TAZ domain protein 2 isoform 1 [Theobroma cacao]	ath:AT3G48360//K00517//E1.14.-.-//EC --//--	Metabolism// Metabolism// Metabolism// Metabolism// Metabolism	Metabolism of Terpenoids and Polyketides// Biosynthesis of Other Secondary Metabolites// Xenobiotics Biodegradation and Metabolism// Xenobiotics Biodegradation and Metabolism// Xenobiotics Biodegradation and Metabolism	Limonene and pinene degradation // Stilbenoid, diarylheptanoid and gingerol biosynthesis // Aminobenzoate degradation // Bisphenol degradation // Polycyclic aromatic hydrocarbon degradation	IPR000197; Zinc finger, TAZ-type//IPR000210; BTB/POZ-like//IPR011333; BTB/POZ fold//IPR013069; BTB/POZ
Ghi.6521.1.S1_at	Gorai.002G203600.1	Yes			2.56112	0	2.22493	0.0116627	1.53968	0.0462812	gi|4205741|gb|AAD11255.1|//class I chitinase [Gossypium hirsutum]	ath:AT3G12500//K01183//E3.2.1.14//EC 3.2.1.14//chitinase	Metabolism	Carbohydrate Metabolism	Amino sugar and nucleotide sugar metabolism	IPR000726; Glycoside hydrolase, family 19, catalytic//IPR001002; Chitin-binding, type 1//IPR016283; Glycoside hydrolase, family 19//IPR018371; Chitin-binding, type 1, conserved site//IPR023346; Lysozyme-like domain
Gra.1944.1.S1_at	Gorai.006G087500.1	Yes			3.13669	0			1.53901	0	gi|508780969|gb|EOY28225.1|//Uncharacterized protein TCM_029854 [Theobroma cacao]	NA	NA	NA	NA	IPR006502; Protein of unknown function DUF506, plant
Ghi.1036.1.S1_at	Gorai.011G173200.1				1.62428	0	1.43248	0.0116627	1.53885	0	gi|508714127|gb|EOY06024.1|//Uncharacterized protein TCM_020877 [Theobroma cacao]	NA	NA	NA	NA	NA
Ghi.1295.1.S1_s_at	Gorai.009G248600.1	Yes	2.40578	0.0416615			1.89283	0.0116627	1.53834	0	gi|508724496|gb|EOY16393.1|//Amino acid permease isoform 2 [Theobroma cacao]					IPR013057; Amino acid transporter, transmembrane
GraAffx.27222.1.S1_s_at	Gorai.008G172900.1	Yes	2.22941	0			2.07117	0.0116627	1.53753	0	gi|508709553|gb|EOY01450.1|//Transmembrane protein 97 [Theobroma cacao]	NA	NA	NA	NA	IPR016964; Transmembrane protein 6/97
Ghi.8284.1.S1_at	Gorai.013G256800.1	Yes	2.44318	0			1.23122	0	1.5364	0	gi|508786059|gb|EOY33315.1|//FAD/NAD(P)-binding oxidoreductase family protein [Theobroma cacao]					IPR013027; FAD-dependent pyridine nucleotide-disulphide oxidoreductase//IPR023753; Pyridine nucleotide-disulphide oxidoreductase, FAD/NAD(P)-binding domain
Ghi.6619.1.S1_at	Gorai.013G022200.1								1.53634	0.0110207	gi|508726138|gb|EOY18035.1|//Expansin A4, ALPHA 1.6,EXPA4 [Theobroma cacao]	NA	NA	NA	NA	IPR002963; Expansin//IPR007112; Expansin/pollen allergen, DPBB domain//IPR007117; Pollen allergen/expansin, C-terminal//IPR007118; Expansin/Lol pI//IPR009009; Barwin-related endoglucanase//IPR014733; Barwin-like endoglucanase
Ghi.5628.2.S1_s_at	Gorai.009G025100.1				1.25275	0	1.25839	0	1.53597	0	gi|508783528|gb|EOY30784.1|//Proline extensin-like receptor kinase 1 [Theobroma cacao]	rcu:RCOM_1534760//K13416//BAK1//EC 2.7.10.1 2.7.11.1//brassinosteroid insensitive 1-associated receptor kinase 1	Metabolism// Environmental Information Processing// Organismal Systems	Enzyme Families// Signal Transduction// Environmental Adaptation	Protein kinases // Plant hormone signal transduction // Plant-pathogen interaction	IPR000719; Protein kinase, catalytic domain//IPR001245; Serine-threonine/tyrosine-protein kinase catalytic domain//IPR002290; Serine/threonine- / dual-specificity protein kinase, catalytic domain//IPR008271; Serine/threonine-protein kinase, active site//
Ghi.909.1.S1_s_at	Gorai.009G292900.1		1.20955	0.0284559			1.52964	0.0216593	1.5347	0.018362	gi|255590379|ref|XP_002535252.1|//conserved hypothetical protein [Ricinus communis]	NA	NA	NA	NA	NA
Ghi.7839.1.S1_at	Gorai.004G208500.1								1.53157	0	gi|508777385|gb|EOY24641.1|//RHOMBOID-like 2 [Theobroma cacao]	cin:100186499//K02857//RHBDL1_2_3//EC 3.4.21.105//rhomboid-related protein 1/2/3	Metabolism	Enzyme Families	Peptidases	IPR002610; Peptidase S54, rhomboid//IPR022764; Peptidase S54, rhomboid domain
Gra.2220.1.A1_at	Gorai.004G246300.1		1.75158	0.0159752	1.33779	0			1.53044	0	gi|508719198|gb|EOY11095.1|//NAD(P)-linked oxidoreductase superfamily protein [Theobroma cacao]	bra:BRADO4001//K00100//E1.1.1.-//EC --//--	Metabolism// Metabolism// Metabolism// Metabolism// Metabolism	Carbohydrate Metabolism// Carbohydrate Metabolism// Lipid Metabolism// Xenobiotics Biodegradation and Metabolism// Xenobiotics Biodegradation and Metabolism	Fructose and mannose metabolism // Butanoate metabolism // Linoleic acid metabolism // Chloroalkane and chloroalkene degradation // Bisphenol degradation	IPR001395; Aldo/keto reductase//IPR020471; Aldo/keto reductase subgroup//IPR023210; NADP-dependent oxidoreductase domain
Ghi.5307.1.A1_at	Gorai.005G172200.1	Yes	4.44682	0			4.13871	0	1.53008	0	gi|449450387|ref|XP_004142944.1|//PREDICTED: uncharacterized protein LOC101222643 [Cucumis sativus]	NA	NA	NA	NA	IPR010530; NADH-ubiquinone reductase complex 1 MLRQ subunit
GraAffx.26288.1.A1_at	Gorai.013G106700.1	Yes	2.14971	0.013958			1.55927	0.0116627	1.52953	0	gi|508724633|gb|EOY16530.1|//Uncharacterized protein TCM_035327 [Theobroma cacao]	NA	NA	NA	NA	NA
Ghi.8284.2.A1_s_at	Gorai.013G256800.1		1.96243	0	1.06554	0.035631	1.28161	0	1.52591	0	gi|508786059|gb|EOY33315.1|//FAD/NAD(P)-binding oxidoreductase family protein [Theobroma cacao]					IPR013027; FAD-dependent pyridine nucleotide-disulphide oxidoreductase//IPR023753; Pyridine nucleotide-disulphide oxidoreductase, FAD/NAD(P)-binding domain
Gra.691.2.A1_at	Gorai.005G025600.1								1.52292	0.0110207	gi|508713215|gb|EOY05112.1|//UDP-glucose:flavonoid 7-O-glucosyltransferase [Theobroma cacao]	ath:AT1G05530//K13692//IAGLU//EC 2.4.1.121//UDP-glucose:(indol-3-yl)acetate beta-D-glucosyltransferase	Metabolism	Glycan Biosynthesis and Metabolism	Glycosyltransferases	IPR002213; UDP-glucuronosyl/UDP-glucosyltransferase
GhiAffx.43409.1.S1_at	Gorai.012G148900.1		1.63309	0.013958			1.23556	0.0116627	1.52145	0	gi|508706503|gb|EOX98399.1|//Homeodomain-like protein with RING/FYVE/PHD-type zinc finger domain, putative isoform 1 [Theobroma cacao]	zma:542440//K11657//RSF1//EC --//remodeling and spacing factor 1	Genetic Information Processing	Replication and Repair	Chromosome	IPR001356; Homeodomain//IPR001965; Zinc finger, PHD-type//IPR009057; Homeodomain-like//IPR011011; Zinc finger, FYVE/PHD-type//IPR013083; Zinc finger, RING/FYVE/PHD-type//IPR019786; Zinc finger, PHD-type, conserved site//IPR019787; Zinc finger, PHD-finger
Ghi.8364.1.A1_at	Gorai.004G090800.1		1.55115	0.013958					1.51824	0.0462812	gi|508703219|gb|EOX95115.1|//Indole-3-acetic acid-induced protein ARG2, putative [Theobroma cacao]	NA	NA	NA	NA	IPR004926; Late embryogenesis abundant protein, LEA-5
Ghi.9123.1.S1_at	Gorai.003G130400.1								1.51784	0	gi|508786739|gb|EOY33995.1|//GRAS family transcription factor, putative [Theobroma cacao]	ppp:PHYPADRAFT_235432//K14494//DELLA//EC --//DELLA protein	Environmental Information Processing	Signal Transduction	Plant hormone signal transduction	IPR005202; Transcription factor GRAS
Ghi.7654.2.S1_at	Gorai.006G137900.1	Yes	2.24991	0.0284559	1.69838	0	1.32351	0.0116627	1.51545	0	gi|508717409|gb|EOY09306.1|//Guanylate kinase isoform 1 [Theobroma cacao]	pop:POPTR_652750//K00942//E2.7.4.8, gmk//EC 2.7.4.8//guanylate kinase	Metabolism	Nucleotide Metabolism	Purine metabolism	IPR008144; Guanylate kinase//IPR008145; Guanylate kinase/L-type calcium channel//IPR011043; Galactose oxidase/kelch, beta-propeller//IPR015915; Kelch-type beta propeller//IPR017665; Guanylate kinase, sub-group//IPR020590; Guanylate kinase, conserved site
Ghi.6260.1.S1_x_at			1.19468	0					1.5147	0
Ghi.9169.1.S1_s_at	Gorai.008G193500.1		1.98953	0.0284559					1.51463	0	gi|508718480|gb|EOY10377.1|//Leucine-rich repeat containing protein, putative isoform 1 [Theobroma cacao]					IPR000767; Disease resistance protein//IPR001611; Leucine-rich repeat//IPR002182; NB-ARC
Ghi.3328.1.A1_at	Gorai.008G059000.1	Yes	4.23999	0			2.94805	0.0116627	1.51199	0	gi|508712036|gb|EOY03933.1|//Cytochrome P450, family 81, subfamily D, polypeptide 8 [Theobroma cacao]	ath:AT4G37370//K00517//E1.14.-.-//EC --//--	Metabolism// Metabolism// Metabolism// Metabolism// Metabolism	Metabolism of Terpenoids and Polyketides// Biosynthesis of Other Secondary Metabolites// Xenobiotics Biodegradation and Metabolism// Xenobiotics Biodegradation and Metabolism// Xenobiotics Biodegradation and Metabolism	Limonene and pinene degradation // Stilbenoid, diarylheptanoid and gingerol biosynthesis // Aminobenzoate degradation // Bisphenol degradation // Polycyclic aromatic hydrocarbon degradation	IPR001128; Cytochrome P450//IPR002401; Cytochrome P450, E-class, group I//IPR017972; Cytochrome P450, conserved site
GhiAffx.40483.1.S1_at	Gorai.001G002500.1						1.739	0.0116627	1.5097	0	gi|508783713|gb|EOY30969.1|//Receptor protein kinase [Theobroma cacao]	ath:AT4G33430//K13416//BAK1//EC 2.7.10.1 2.7.11.1//brassinosteroid insensitive 1-associated receptor kinase 1	Metabolism// Environmental Information Processing// Organismal Systems	Enzyme Families// Signal Transduction// Environmental Adaptation	Protein kinases // Plant hormone signal transduction // Plant-pathogen interaction	IPR000719; Protein kinase, catalytic domain//IPR002290; Serine/threonine- / dual-specificity protein kinase, catalytic domain//IPR008271; Serine/threonine-protein kinase, active site//IPR011009; Protein kinase-like domain//IPR017441; Protein kinase, ATP
Ghi.3425.2.S1_a_at	Gorai.005G196000.1	Yes	3.24812	0			2.12441	0.0116627	1.508	0	gi|327344121|gb|AEA50965.1|//putative PDF1-interacting protein 3, partial [Gossypium barbadense]	NA	NA	NA	NA	IPR004182; GRAM
GhiAffx.22229.2.S1_at	Gorai.013G017500.1						1.35802	0.0116627	1.50779	0	gi|508725853|gb|EOY17750.1|//2-oxoglutarate and Fe(II)-dependent oxygenase domain-containing protein, putative [Theobroma cacao]					NA
Gra.121.1.A1_s_at	Gorai.011G209400.1		1.17513	0.0159752	1.79827	0	0.979891	0	1.50664	0	gi|508728226|gb|EOY20123.1|//RING/U-box superfamily protein [Theobroma cacao]	tgu:100190402//K11980//RNF11//EC --//E3 ubiquitin-protein ligase RNF11	Genetic Information Processing	Folding, Sorting and Degradation	Ubiquitin system	IPR001841; Zinc finger, RING-type//IPR013083; Zinc finger, RING/FYVE/PHD-type
Ghi.9175.1.S1_at	Gorai.003G112200.1								1.50594	0	gi|508775520|gb|EOY22776.1|//AP2/ERF domain-containing transcription factor, putative isoform 2 [Theobroma cacao]	ath:AT5G47230//K09286//EREBP//EC --//EREBP-like factor	Genetic Information Processing	Transcription	Transcription factors	IPR001471; AP2/ERF domain//IPR016177; DNA-binding, integrase-type
Ghi.9201.1.A1_at	Gorai.007G107300.1						1.91428	0	1.50161	0.0494831	gi|508703857|gb|EOX95753.1|//WRKY DNA-binding protein 46, putative [Theobroma cacao]	rcu:RCOM_1689100//K13426//WRKY29//EC --//WRKY transcription factor 29	Genetic Information Processing// Organismal Systems	Transcription// Environmental Adaptation	Transcription factors // Plant-pathogen interaction	IPR003657; DNA-binding WRKY
GhiAffx.60596.1.S1_s_at	Gorai.005G237600.1	Yes	2.33935	0.013958	2.30572	0	1.96675	0.0116627	1.50104	0.0110207	gi|508706372|gb|EOX98268.1|//Uncharacterized protein TCM_007071 [Theobroma cacao]	NA	NA	NA	NA	IPR012881; Protein of unknown function DUF1685
GraAffx.26883.1.A1_s_at	Gorai.011G052300.1						1.3434	0	1.49952	0	gi|508780198|gb|EOY27454.1|//Leucine-rich repeat transmembrane protein kinase [Theobroma cacao]	ath:AT4G33430//K13416//BAK1//EC 2.7.10.1 2.7.11.1//brassinosteroid insensitive 1-associated receptor kinase 1	Metabolism// Environmental Information Processing// Organismal Systems	Enzyme Families// Signal Transduction// Environmental Adaptation	Protein kinases // Plant hormone signal transduction // Plant-pathogen interaction	IPR000719; Protein kinase, catalytic domain//IPR001245; Serine-threonine/tyrosine-protein kinase catalytic domain//IPR001611; Leucine-rich repeat//IPR002290; Serine/threonine- / dual-specificity protein kinase, catalytic domain//IPR008271; Serine/threoni
GhiAffx.7142.1.S1_at	Gorai.004G012700.1								1.49891	0	gi|508785862|gb|EOY33118.1|//DOF domain class transcription factor, putative [Theobroma cacao]	NA	NA	NA	NA	IPR003851; Zinc finger, Dof-type
Ghi.9352.3.A1_at	Gorai.013G042300.1	Yes	3.04368	0			1.47187	0	1.49891	0	gi|508706312|gb|EOX98208.1|//RNA-binding protein 47A [Theobroma cacao]	osa:4346063//K13201//TIA1, TIAL1//EC --//nucleolysin TIA-1/TIAR	Genetic Information Processing	Transcription	Spliceosome	IPR000504; RNA recognition motif domain//IPR012677; Nucleotide-binding, alpha-beta plait
Ghi.3278.1.S1_s_at	Gorai.004G129000.1	Yes	2.45743	0			1.80394	0.0216593	1.49664	0.018362	gi|508776607|gb|EOY23863.1|//Alcohol dehydrogenase, putative isoform 1 [Theobroma cacao]	vvi:100256495//K00001//E1.1.1.1, adh//EC 1.1.1.1//alcohol dehydrogenase	Metabolism// Metabolism// Metabolism// Metabolism// Metabolism// Metabolism// Metabolism// Metabolism	Carbohydrate Metabolism// Lipid Metabolism// Amino Acid Metabolism// Metabolism of Cofactors and Vitamins// Xenobiotics Biodegradation and Metabolism// Xenobiotics Biodegradation and Metabolism// Xenobiotics Biodegradation and Metabolism// Xenobiotics Bi	Glycolysis / Gluconeogenesis // Fatty acid metabolism // Tyrosine metabolism // Retinol metabolism // Chloroalkane and chloroalkene degradation // Naphthalene degradation // Metabolism of xenobiotics by cytochrome P450 // Drug metabolism - cytochrome P45
GhiAffx.4043.2.S1_at	Gorai.010G075100.1								1.49579	0.0252867	gi|508783439|gb|EOY30695.1|//Sugar transporter 14 [Theobroma cacao]	bsu:BSU35830//K08139//HXT//EC --//MFS transporter, SP family, sugar:H+ symporter	Environmental Information Processing// Cellular Processes	Membrane Transport// Cell Growth and Death	Transporters // Meiosis - yeast	IPR003663; Sugar/inositol transporter//IPR005828; General substrate transporter//IPR005829; Sugar transporter, conserved site//IPR016196; Major facilitator superfamily domain, general substrate transporter//IPR020846; Major facilitator superfamily domain
GhiAffx.25760.1.S1_at	Gorai.013G094000.1								1.49167	0.018362	gi|297738088|emb|CBI27289.3|//unnamed protein product [Vitis vinifera]	NA	NA	NA	NA	IPR002885; Pentatricopeptide repeat//IPR025287; Wall-associated receptor kinase galacturonan-binding domain
GhiAffx.47674.1.S1_at	Gorai.006G044400.1		1.98071	0			1.23227	0	1.48868	0	gi|462411312|gb|EMJ16361.1|//hypothetical protein PRUPE_ppa013526mg [Prunus persica]	NA	NA	NA	NA	IPR017000; Membrane-anchored ubiquitin-fold protein, HCG-1//IPR019955; Ubiquitin supergroup
Ghi.5228.1.A1_s_at	Gorai.009G188500.1								1.48579	0.0494831	gi|508723318|gb|EOY15215.1|//Uncharacterized protein isoform 1 [Theobroma cacao]	NA	NA	NA	NA	IPR006867; Domain of unknown function DUF632//IPR006868; Domain of unknown function DUF630
GhiAffx.20931.1.A1_s_at	Gorai.008G035600.1	Yes			2.31735	0			1.48493	0	gi|508705802|gb|EOX97698.1|//Senescence/dehydration-associated protein-related, putative [Theobroma cacao]	NA	NA	NA	NA	IPR009686; Senescence/spartin-associated
Ghi.986.1.S1_at	Gorai.013G121800.1				0.72854	0	1.08976	0.0116627	1.48433	0	gi|508719248|gb|EOY11145.1|//DNA-binding storekeeper protein-related transcriptional regulator, putative [Theobroma cacao]	NA	NA	NA	NA	IPR007592; Protein of unknown function DUF573
GraAffx.11951.2.A1_s_at	Gorai.012G055600.1								1.48257	0	gi|508728432|gb|EOY20329.1|//Galactose mutarotase-like superfamily protein, putative [Theobroma cacao]	pop:POPTR_1076165//K01785//E5.1.3.3, galM//EC 5.1.3.3//aldose 1-epimerase	Metabolism	Carbohydrate Metabolism	Glycolysis / Gluconeogenesis	IPR008183; Aldose 1-/Glucose-6-phosphate 1-epimerase//IPR011013; Glycoside hydrolase-type carbohydrate-binding//IPR014718; Glycoside hydrolase-type carbohydrate-binding, subgroup//IPR015443; Aldose 1-epimerase
Ghi.7084.1.S1_at	Gorai.013G030800.1								1.48245	0.0494831	gi|508709418|gb|EOY01315.1|//Uncharacterized protein TCM_011248 [Theobroma cacao]	NA	NA	NA	NA	NA
Ghi.5417.1.S1_s_at	Gorai.007G233400.1		1.41913	0	1.39789	0			1.48239	0	gi|508700068|gb|EOX91964.1|//Dicarboxylate carrier 2 [Theobroma cacao]	rcu:RCOM_0070090//K15104//NA//NA//NA	NA	NA	NA	IPR002030; Mitochondrial brown fat uncoupling protein//IPR018108; Mitochondrial substrate/solute carrier//IPR023395; Mitochondrial carrier domain
GhiAffx.63445.1.S1_at	Gorai.003G017600.1		1.75121	0	1.82487	0	1.97186	0	1.48072	0	gi|508699294|gb|EOX91190.1|//Coiled-coil domain-containing protein 109A, putative [Theobroma cacao]	mbr:MONBRDRAFT_33945//K14831//MAK16//EC --//protein MAK16	Genetic Information Processing	Translation	Ribosome Biogenesis	IPR006769; Coiled-coil domain containing protein 109, C-terminal
Ghi.1865.1.A1_x_at	Gorai.004G211400.1		1.81924	0	1.50504	0	1.73519	0	1.4792	0	gi|508777449|gb|EOY24705.1|//Glutathione peroxidase 6 [Theobroma cacao]	pop:POPTR_709364//K00432//E1.11.1.9//EC 1.11.1.9//glutathione peroxidase	Metabolism// Metabolism	Lipid Metabolism// Metabolism of Other Amino Acids	Arachidonic acid metabolism // Glutathione metabolism	IPR000889; Glutathione peroxidase//IPR012336; Thioredoxin-like fold
Ghi.3126.1.S1_s_at	Gorai.002G096300.1	Yes	2.27463	0	1.9719	0			1.47911	0	gi|508720241|gb|EOY12138.1|//Scarecrow-like transcription factor PAT1 isoform 1 [Theobroma cacao]	pop:POPTR_645273//K14494//DELLA//EC --//DELLA protein	Environmental Information Processing	Signal Transduction	Plant hormone signal transduction	IPR005202; Transcription factor GRAS
Ghi.8614.1.A1_at	Gorai.006G010000.1				1.59742	0			1.47605	0.018362	gi|508711788|gb|EOY03685.1|//ABI five binding protein 3, putative [Theobroma cacao]	NA	NA	NA	NA	IPR012463; Protein of unknown function DUF1675
Ghi.2969.1.S1_at		Yes	2.72637	0					1.47504	0.0110207
Gra.2059.2.S1_s_at	Gorai.011G122400.1								1.47445	0	gi|508702236|gb|EOX94132.1|//GroES-like zinc-binding alcohol dehydrogenase family protein [Theobroma cacao]	ahe:Arch_0038//K00121//frmA, ADH5, adhC//EC 1.1.1.284 1.1.1.1//S-(hydroxymethyl)glutathione dehydrogenase / alcohol dehydrogenase	Metabolism// Metabolism// Metabolism// Metabolism// Metabolism// Metabolism// Metabolism// Metabolism// Metabolism	Carbohydrate Metabolism// Energy Metabolism// Lipid Metabolism// Amino Acid Metabolism// Metabolism of Cofactors and Vitamins// Xenobiotics Biodegradation and Metabolism// Xenobiotics Biodegradation and Metabolism// Xenobiotics Biodegradation and Metabol	Glycolysis / Gluconeogenesis // Methane metabolism // Fatty acid metabolism // Tyrosine metabolism // Retinol metabolism // Chloroalkane and chloroalkene degradation // Naphthalene degradation // Metabolism of xenobiotics by cytochrome P450 // Drug metab
Ghi.1110.1.A1_s_at	Gorai.011G289400.1						1.29928	0.0216593	1.47077	0	gi|508725864|gb|EOY17761.1|//Zinc finger family protein [Theobroma cacao]	vcn:VOLCADRAFT_106802//K15172//SUPT5H, SPT5//EC --//transcription elongation factor SPT5	Genetic Information Processing	Transcription	Transcription machinery	IPR000571; Zinc finger, CCCH-type//IPR002110; Ankyrin repeat//IPR020683; Ankyrin repeat-containing domain
Gra.2985.2.S1_s_at	Gorai.012G162700.1								1.46735	0	gi|508705378|gb|EOX97274.1|//Squalene monooxygenase, putative [Theobroma cacao]	sbi:SORBI_01g042050//K00511//E1.14.99.7, SQLE, ERG1//EC 1.14.99.7//squalene monooxygenase	Metabolism	Lipid Metabolism	Steroid biosynthesis	IPR013698; Squalene epoxidase
Ghi.3660.3.S1_at	Gorai.007G216800.1		1.05376	0	0.881657	0.035631	1.1809	0	1.46573	0	gi|508699631|gb|EOX91527.1|//Nucleotide-diphospho-sugar transferases superfamily protein [Theobroma cacao]	ame:411457//K10812//GlcAT-SP//EC 2.4.1.135 2.4.1.-//beta-1,3-glucuronyltransferase	Metabolism// Metabolism	Glycan Biosynthesis and Metabolism// Glycan Biosynthesis and Metabolism	Glycosyltransferases // Glycosaminoglycan biosynthesis - chondroitin sulfate	IPR005027; Glycosyl transferase, family 43
Ghi.8764.1.S1_at	Gorai.009G051700.1	Yes	2.63293	0	3.15169	0	1.20142	0.0116627	1.46181	0	gi|508782418|gb|EOY29674.1|//Sulfite exporter TauE/SafE family protein [Theobroma cacao]	NA	NA	NA	NA	IPR002781; Protein of unknown function DUF81
Gra.2150.1.S1_s_at	Gorai.010G215600.1	Yes	2.2367	0			2.20214	0	1.46063	0.018362	gi|508727703|gb|EOY19600.1|//Alpha/beta-Hydrolases superfamily protein [Theobroma cacao]	ppp:PHYPADRAFT_118478//K14493//GID1//EC 3.-.-.-//gibberellin receptor GID1	Environmental Information Processing	Signal Transduction	Plant hormone signal transduction	IPR013094; Alpha/beta hydrolase fold-3
Ghi.1952.1.S1_at	Gorai.005G077300.1		1.97365	0	1.64574	0	1.38868	0	1.4601	0	gi|508724920|gb|EOY16817.1|//Uncharacterized protein TCM_035706 [Theobroma cacao]	NA	NA	NA	NA	IPR016549; Uncharacterised conserved protein UCP009193
Ghi.1016.4.S1_s_at	Gorai.006G178600.1		0.864141	0.0159752			1.71021	0	1.45997	0	gi|195973264|gb|ABW69659.2|//glutathione S-transferase [Gossypium hirsutum]	vvi:100241712//K00799//E2.5.1.18, gst//EC 2.5.1.18//glutathione S-transferase	Metabolism// Metabolism// Metabolism	Metabolism of Other Amino Acids// Xenobiotics Biodegradation and Metabolism// Xenobiotics Biodegradation and Metabolism	Glutathione metabolism // Metabolism of xenobiotics by cytochrome P450 // Drug metabolism - cytochrome P450	IPR004045; Glutathione S-transferase, N-terminal//IPR004046; Glutathione S-transferase, C-terminal//IPR010987; Glutathione S-transferase, C-terminal-like//IPR012336; Thioredoxin-like fold//IPR017933; Glutathione S-transferase/chloride channel, C-terminal
Ghi.1016.4.A1_s_at	Gorai.006G178600.1		1.12588	0			1.84176	0	1.45961	0	gi|195973264|gb|ABW69659.2|//glutathione S-transferase [Gossypium hirsutum]	vvi:100241712//K00799//E2.5.1.18, gst//EC 2.5.1.18//glutathione S-transferase	Metabolism// Metabolism// Metabolism	Metabolism of Other Amino Acids// Xenobiotics Biodegradation and Metabolism// Xenobiotics Biodegradation and Metabolism	Glutathione metabolism // Metabolism of xenobiotics by cytochrome P450 // Drug metabolism - cytochrome P450	IPR004045; Glutathione S-transferase, N-terminal//IPR004046; Glutathione S-transferase, C-terminal//IPR010987; Glutathione S-transferase, C-terminal-like//IPR012336; Thioredoxin-like fold//IPR017933; Glutathione S-transferase/chloride channel, C-terminal
GhiAffx.24550.1.S1_at	Gorai.002G078700.1		1.60748	0.0159752					1.45916	0	gi|508720811|gb|EOY12708.1|//Calcium-binding EF-hand family protein [Theobroma cacao]	dre:100006257//K10840//CETN2//EC --//centrin-2	Genetic Information Processing// Genetic Information Processing	Replication and Repair// Replication and Repair	Nucleotide excision repair // DNA repair and recombination proteins	IPR011992; EF-hand-like domain//IPR018247; EF-Hand 1, calcium-binding site//IPR018249; EF-HAND 2
Ghi.8676.1.S1_s_at	Gorai.011G256100.1				1.49529	0	1.12584	0	1.45891	0	gi|508726296|gb|EOY18193.1|//UDP-XYL synthase 6 [Theobroma cacao]	tel:tll0665//K01710//E4.2.1.46, rfbB, rffG//EC 4.2.1.46//dTDP-glucose 4,6-dehydratase	Metabolism// Metabolism// Metabolism	Metabolism of Terpenoids and Polyketides// Metabolism of Terpenoids and Polyketides// Biosynthesis of Other Secondary Metabolites	Polyketide sugar unit biosynthesis // Biosynthesis of vancomycin group antibiotics // Streptomycin biosynthesis	IPR001509; NAD-dependent epimerase/dehydratase//IPR016040; NAD(P)-binding domain
Ghi.10033.3.S1_s_at	Gorai.006G245000.1		1.14949	0.0284559					1.45776	0	gi|482679560|gb|AGK29988.1|//3-ketoacyl-CoA synthase 1 [Gossypium raimondii]					IPR012392; Very-long-chain 3-ketoacyl-CoA synthase//IPR013601; FAE1/Type III polyketide synthase-like protein//IPR013747; 3-Oxoacyl-[acyl-carrier-protein (ACP)] synthase III C-terminal//IPR016038; Thiolase-like, subgroup//IPR016039; Thiolase-like
GhiAffx.25192.1.A1_s_at	Gorai.009G209300.1								1.45768	0	gi|508722674|gb|EOY14571.1|//Uncharacterized protein isoform 1 [Theobroma cacao]	NA	NA	NA	NA	IPR006869; Domain of unknown function DUF547
GhiAffx.21710.1.S1_at	Gorai.010G183400.1				1.52122	0			1.4565	0.0110207	gi|508781539|gb|EOY28795.1|//STRUBBELIG-receptor family 8 isoform 1 [Theobroma cacao]	rcu:RCOM_1078760//K13430//PBS1//EC 2.7.11.1//serine/threonine-protein kinase PBS1	Metabolism// Organismal Systems	Enzyme Families// Environmental Adaptation	Protein kinases // Plant-pathogen interaction	IPR000719; Protein kinase, catalytic domain//IPR001611; Leucine-rich repeat//IPR002290; Serine/threonine- / dual-specificity protein kinase, catalytic domain//IPR011009; Protein kinase-like domain//IPR013210; Leucine-rich repeat-containing N-terminal, ty
Ghi.1324.1.S1_at	Gorai.012G030000.1				1.31362	0	1.63958	0	1.45646	0	gi|508721145|gb|EOY13042.1|//Indole-3-acetic acid-amido synthetase GH3.17 [Theobroma cacao]	vvi:100248869//K14487//GH3//EC --//auxin responsive GH3 gene family	Environmental Information Processing	Signal Transduction	Plant hormone signal transduction	IPR004993; GH3 auxin-responsive promoter
GhiAffx.13694.1.S1_x_at	Gorai.010G212600.1						1.46072	0.0116627	1.45301	0	gi|508727604|gb|EOY19501.1|//DnaJ domain,Myb-like DNA-binding domain [Theobroma cacao]	pop:POPTR_829311//K09522//DNAJC2//EC --//DnaJ homolog subfamily C member 2	Genetic Information Processing	Folding, Sorting and Degradation	Chaperones and folding catalysts	IPR001005; SANT/Myb domain//IPR001623; Heat shock protein DnaJ, N-terminal//IPR003095; Heat shock protein DnaJ//IPR009057; Homeodomain-like//IPR017884; SANT domain//IPR018253; Heat shock protein DnaJ, conserved site
Ghi.5626.1.S1_s_at	Gorai.011G111100.1						1.43245	0.0216593	1.45235	0	gi|508725895|gb|EOY17792.1|//Uncharacterized protein TCM_042511 [Theobroma cacao]	vvi:100256826//K09287//RAV//EC --//RAV-like factor	Genetic Information Processing	Transcription	Transcription factors	IPR003340; B3 DNA binding domain//IPR015300; DNA-binding pseudobarrel domain
GhiAffx.15555.1.A1_at	Gorai.012G055600.1				0.988475	0			1.45219	0.018362	gi|508728432|gb|EOY20329.1|//Galactose mutarotase-like superfamily protein, putative [Theobroma cacao]	pop:POPTR_1076165//K01785//E5.1.3.3, galM//EC 5.1.3.3//aldose 1-epimerase	Metabolism	Carbohydrate Metabolism	Glycolysis / Gluconeogenesis	IPR008183; Aldose 1-/Glucose-6-phosphate 1-epimerase//IPR011013; Glycoside hydrolase-type carbohydrate-binding//IPR014718; Glycoside hydrolase-type carbohydrate-binding, subgroup//IPR015443; Aldose 1-epimerase
GhiAffx.16184.1.S1_at	Gorai.004G227800.1		1.32922	0.013958	1.28019	0	1.90759	0	1.45008	0	gi|508787045|gb|EOY34301.1|//Ethylene insensitive 3 family protein [Theobroma cacao]	rcu:RCOM_0656830//K14514//EIN3//EC --//ethylene-insensitive protein 3	Genetic Information Processing// Environmental Information Processing	Transcription// Signal Transduction	Transcription factors // Plant hormone signal transduction	IPR006957; Ethylene insensitive 3//IPR023278; Ethylene insensitive 3-like protein, DNA-binding domain
Ghi.4573.1.S1_at	Gorai.007G372700.1								1.44684	0	gi|300793602|tpg|DAA33867.1|//TPA: TPA_inf: aquaporin TIP1;4 [Gossypium hirsutum]	ath:AT2G36830//K09873//TIP//EC --//aquaporin TIP	Environmental Information Processing	Signaling Molecules and Interaction	Ion channels	IPR000425; Major intrinsic protein//IPR012269; Aquaporin//IPR022357; Major intrinsic protein, conserved site//IPR023271; Aquaporin-like
GhiAffx.3928.1.S1_at	Gorai.007G021700.1								1.44643	0	gi|508777258|gb|EOY24514.1|//AT-hook motif nuclear-localized protein 1 isoform 2 [Theobroma cacao]	NA	NA	NA	NA	IPR005175; Domain of unknown function DUF296
Ghi.2685.1.S1_s_at	Gorai.010G196500.1								1.44639	0	gi|508725864|gb|EOY17761.1|//Zinc finger family protein [Theobroma cacao]	vcn:VOLCADRAFT_106802//K15172//SUPT5H, SPT5//EC --//transcription elongation factor SPT5	Genetic Information Processing	Transcription	Transcription machinery	IPR000571; Zinc finger, CCCH-type//IPR002110; Ankyrin repeat//IPR020683; Ankyrin repeat-containing domain
GraAffx.17808.1.S1_s_at	Gorai.005G191800.1	Yes	2.50156	0	2.97677	0	1.86207	0	1.44434	0	gi|508708254|gb|EOY00151.1|//Alpha/beta-Hydrolases superfamily protein isoform 2 [Theobroma cacao]	bfo:BRAFLDRAFT_62571//K01054//MGLL//EC 3.1.1.23//acylglycerol lipase	Metabolism// Metabolism	Lipid Metabolism// Enzyme Families	Glycerolipid metabolism // Peptidases	IPR000073; Alpha/beta hydrolase fold-1
Ghi.7985.1.S1_s_at	Gorai.002G072700.1								1.44417	0	gi|508720977|gb|EOY12874.1|//Aluminum induced protein with YGL and LRDR motifs [Theobroma cacao]	ddi:DDB_G0286059//K01953//E6.3.5.4, asnB//EC 6.3.5.4//asparagine synthase (glutamine-hydrolysing)	Metabolism// Metabolism// Metabolism	Energy Metabolism// Amino Acid Metabolism// Enzyme Families	Nitrogen metabolism // Alanine, aspartate and glutamate metabolism // Peptidases	IPR024286; Domain of unknown function DUF3700
GhiAffx.18577.1.A1_at	Gorai.002G237500.1	Yes			3.58382	0			1.44395	0.0110207	gi|508716510|gb|EOY08407.1|//Short chain alcohol dehydrogenase, putative [Theobroma cacao]	pop:POPTR_547844//K09841//E1.1.1.288, ABA2//EC 1.1.1.288//xanthoxin dehydrogenase	Metabolism	Metabolism of Terpenoids and Polyketides	Carotenoid biosynthesis	IPR002198; Short-chain dehydrogenase/reductase SDR//IPR002347; Glucose/ribitol dehydrogenase//IPR016040; NAD(P)-binding domain
Gra.1852.1.A1_s_at	Gorai.007G151200.1						1.32049	0.0116627	1.44357	0.0252867	gi|74273619|gb|ABA01477.1|//cytochrome P450 DDWF1 [Gossypium hirsutum]	rcu:RCOM_0193830//K09755//CYP84A, F5H//EC 1.14.-.-//ferulate-5-hydroxylase	Metabolism// Metabolism	Biosynthesis of Other Secondary Metabolites// Enzyme Families	Phenylpropanoid biosynthesis // Cytochrome P450	IPR001128; Cytochrome P450//IPR002401; Cytochrome P450, E-class, group I//IPR017972; Cytochrome P450, conserved site
GhiAffx.9578.1.S1_at	Gorai.007G240800.1				1.65656	0.0196217			1.44231	0	gi|508700258|gb|EOX92154.1|//Acyl-CoA oxidase 2 isoform 1 [Theobroma cacao]	vvi:100255430//K00232//E1.3.3.6, ACOX1, ACOX3//EC 1.3.3.6//acyl-CoA oxidase	Metabolism// Metabolism// Metabolism// Cellular Processes// Organismal Systems	Lipid Metabolism// Lipid Metabolism// Lipid Metabolism// Transport and Catabolism// Endocrine System	Fatty acid metabolism // alpha-Linolenic acid metabolism // Biosynthesis of unsaturated fatty acids // Peroxisome // PPAR signaling pathway	IPR002655; Acyl-CoA oxidase, C-terminal//IPR006090; Acyl-CoA oxidase/dehydrogenase, type 1//IPR006091; Acyl-CoA oxidase/dehydrogenase, central domain//IPR009075; Acyl-CoA dehydrogenase/oxidase C-terminal//IPR009100; Acyl-CoA dehydrogenase/oxidase//IPR0122
Ghi.5090.1.A1_s_at	Gorai.009G113100.1	Yes			4.16515	0	1.49683	0	1.44204	0	gi|508787342|gb|EOY34598.1|//UDP-Glycosyltransferase superfamily protein, putative [Theobroma cacao]					IPR002213; UDP-glucuronosyl/UDP-glucosyltransferase
Ghi.3089.1.A1_at	Gorai.004G123900.1	Yes	2.46128	0	0.993669	0.035631	1.29539	0	1.44174	0	gi|508776420|gb|EOY23676.1|//Calcium-dependent protein kinase (CDPK) family protein [Theobroma cacao]	ath:AT3G49370//K00924//E2.7.1.-//EC --//--	Unclassified	Cellular Processes and Signaling	Signal transduction mechanisms	IPR000719; Protein kinase, catalytic domain//IPR002290; Serine/threonine- / dual-specificity protein kinase, catalytic domain//IPR008271; Serine/threonine-protein kinase, active site//IPR011009; Protein kinase-like domain//IPR011992; EF-hand-like domain/
Ghi.4796.1.S1_at	Gorai.009G276900.1						1.95624	0.0116627	1.44092	0.0252867	gi|508723882|gb|EOY15779.1|//Cytochrome P450 [Theobroma cacao]	ath:AT4G37370//K00517//E1.14.-.-//EC --//--	Metabolism// Metabolism// Metabolism// Metabolism// Metabolism	Metabolism of Terpenoids and Polyketides// Biosynthesis of Other Secondary Metabolites// Xenobiotics Biodegradation and Metabolism// Xenobiotics Biodegradation and Metabolism// Xenobiotics Biodegradation and Metabolism	Limonene and pinene degradation // Stilbenoid, diarylheptanoid and gingerol biosynthesis // Aminobenzoate degradation // Bisphenol degradation // Polycyclic aromatic hydrocarbon degradation	IPR001128; Cytochrome P450//IPR002401; Cytochrome P450, E-class, group I//IPR017972; Cytochrome P450, conserved site
Gra.1742.1.A1_s_at	Gorai.002G186200.1	Yes			2.44917	0			1.43572	0	gi|508708666|gb|EOY00563.1|//Pyruvate phosphate dikinase, PEP/pyruvate binding domain isoform 1 [Theobroma cacao]	ath:AT1G10760//K08244//E2.7.9.4//EC 2.7.9.4//alpha-glucan, water dikinase	Unclassified	Metabolism	Others	IPR002192; Pyruvate phosphate dikinase, PEP/pyruvate-binding//IPR013815; ATP-grasp fold, subdomain 1//IPR013816; ATP-grasp fold, subdomain 2
Ghi.6873.1.S1_at	Gorai.004G145100.1				1.33879	0			1.43349	0.0252867	gi|508703435|gb|EOX95331.1|//Glycerol-3-phosphate acyltransferase 3, putative [Theobroma cacao]	pop:POPTR_755676//K13508//GPAT//EC 2.3.1.15//glycerol-3-phosphate acyltransferase	Metabolism// Metabolism// Metabolism	Lipid Metabolism// Lipid Metabolism// Lipid Metabolism	Glycerolipid metabolism // Glycerophospholipid metabolism // Lipid biosynthesis proteins	IPR002123; Phospholipid/glycerol acyltransferase
GraAffx.30883.1.S1_at	Gorai.002G072700.1								1.43321	0	gi|508720977|gb|EOY12874.1|//Aluminum induced protein with YGL and LRDR motifs [Theobroma cacao]	ddi:DDB_G0286059//K01953//E6.3.5.4, asnB//EC 6.3.5.4//asparagine synthase (glutamine-hydrolysing)	Metabolism// Metabolism// Metabolism	Energy Metabolism// Amino Acid Metabolism// Enzyme Families	Nitrogen metabolism // Alanine, aspartate and glutamate metabolism // Peptidases	IPR024286; Domain of unknown function DUF3700
Gra.94.2.S1_s_at	Gorai.010G124600.1				0.901058	0			1.43296	0	gi|508781879|gb|EOY29135.1|//Arabinose kinase isoform 1 [Theobroma cacao]	rcu:RCOM_0205340//K12446//E2.7.1.46//EC 2.7.1.46//L-arabinokinase	Metabolism	Carbohydrate Metabolism	Amino sugar and nucleotide sugar metabolism	IPR006204; GHMP kinase N-terminal domain//IPR006206; Mevalonate/galactokinase//IPR012369; Galactokinase, glycosyltransferase//IPR014721; Ribosomal protein S5 domain 2-type fold, subgroup//IPR019539; Galactokinase galactose-binding domain//IPR020568; Ribos
GhiAffx.31303.1.S1_at	Gorai.009G186500.1		1.64301	0.0284559	1.19431	0	1.66965	0.0116627	1.43025	0.0252867	gi|508723422|gb|EOY15319.1|//Glutamate receptor 3.3 isoform 1 [Theobroma cacao]	ath:AT1G42540//K05387//GRIF//EC --//glutamate receptor, ionotropic, other eukaryote	Environmental Information Processing	Signaling Molecules and Interaction	Ion channels	IPR001320; Ionotropic glutamate receptor//IPR001638; Extracellular solute-binding protein, family 3//IPR001828; Extracellular ligand-binding receptor//IPR002455; GPCR, family 3, gamma-aminobutyric acid receptor, type B//IPR017103; Ionotropic glutamate rec
Ghi.6116.1.A1_s_at	Gorai.009G236200.1		1.84817	0.0284559	1.31432	0			1.42699	0	gi|508724081|gb|EOY15978.1|//Outer arm dynein light chain 1 protein, putative isoform 1 [Theobroma cacao]	pgn:PGN_1796//K13730//inlA//EC --//internalin A	Human Diseases	Infectious Diseases	Bacterial invasion of epithelial cells	IPR001611; Leucine-rich repeat//IPR003591; Leucine-rich repeat, typical subtype
GraAffx.8742.1.S1_at	Gorai.008G223600.1								1.42678	0.0462812	gi|508777966|gb|EOY25222.1|//Xyloglucan endotransglucosylase/hydrolase protein 30 [Theobroma cacao]	rcu:RCOM_1316740//K08235//E2.4.1.207//EC 2.4.1.207//xyloglucan:xyloglucosyl transferase	Unclassified	Metabolism	Others	IPR000757; Glycoside hydrolase, family 16//IPR008985; Concanavalin A-like lectin/glucanase//IPR010713; Xyloglucan endo-transglycosylase, C-terminal//IPR013320; Concanavalin A-like lectin/glucanase, subgroup//IPR016455; Xyloglucan endotransglucosylase/hydr
Ghi.5843.1.A1_s_at	Gorai.006G259500.1	Yes			2.43237	0			1.42618	0.018362	gi|508714773|gb|EOY06670.1|//Periplasmic beta-glucosidase, putative [Theobroma cacao]	vvi:100252178//K05349//bglX//EC 3.2.1.21//beta-glucosidase	Metabolism// Metabolism// Metabolism	Carbohydrate Metabolism// Metabolism of Other Amino Acids// Biosynthesis of Other Secondary Metabolites	Starch and sucrose metabolism // Cyanoamino acid metabolism // Phenylpropanoid biosynthesis	IPR001764; Glycoside hydrolase, family 3, N-terminal//IPR002772; Glycoside hydrolase family 3 C-terminal domain//IPR017853; Glycoside hydrolase, superfamily
GhiAffx.8242.1.S1_s_at	Gorai.005G159200.1								1.42434	0.0494831	gi|508709170|gb|EOY01067.1|//Plant cadmium resistance 2, putative [Theobroma cacao]	NA	NA	NA	NA	IPR006461; Uncharacterised protein family Cys-rich
Ghi.4973.1.A1_s_at	Gorai.009G122600.1	Yes	2.22693	0			2.44805	0	1.42395	0.0252867	gi|396578192|gb|AFN85668.1|//putative hydroxycinnamoyl CoA shikimate/quinate hydroxycinnamoyl transferase [Hibiscus cannabinus]	pop:POPTR_554899//K13065//E2.3.1.133, HCT//EC 2.3.1.133//shikimate O-hydroxycinnamoyltransferase	Metabolism// Metabolism// Metabolism	Biosynthesis of Other Secondary Metabolites// Biosynthesis of Other Secondary Metabolites// Biosynthesis of Other Secondary Metabolites	Phenylpropanoid biosynthesis // Stilbenoid, diarylheptanoid and gingerol biosynthesis // Flavonoid biosynthesis	IPR003480; Transferase//IPR023213; Chloramphenicol acetyltransferase-like domain
GhiAffx.44794.1.S1_at	Gorai.009G098100.1	Yes	2.00034	0.0416615			3.23209	0	1.42367	0.0462812	gi|508786739|gb|EOY33995.1|//GRAS family transcription factor, putative [Theobroma cacao]	ppp:PHYPADRAFT_235432//K14494//DELLA//EC --//DELLA protein	Environmental Information Processing	Signal Transduction	Plant hormone signal transduction	IPR005202; Transcription factor GRAS
Gra.2145.1.A1_s_at	Gorai.001G230800.1		1.91793	0			1.35779	0	1.42305	0	gi|38016531|gb|AAR07601.1|//fiber quinone-oxidoreductase, partial [Gossypium barbadense]	bcz:BCZK3221//K00001//E1.1.1.1, adh//EC 1.1.1.1//alcohol dehydrogenase	Metabolism// Metabolism// Metabolism// Metabolism// Metabolism// Metabolism// Metabolism// Metabolism	Carbohydrate Metabolism// Lipid Metabolism// Amino Acid Metabolism// Metabolism of Cofactors and Vitamins// Xenobiotics Biodegradation and Metabolism// Xenobiotics Biodegradation and Metabolism// Xenobiotics Biodegradation and Metabolism// Xenobiotics Bi	Glycolysis / Gluconeogenesis // Fatty acid metabolism // Tyrosine metabolism // Retinol metabolism // Chloroalkane and chloroalkene degradation // Naphthalene degradation // Metabolism of xenobiotics by cytochrome P450 // Drug metabolism - cytochrome P45	IPR002085; Alcohol dehydrogenase superfamily, zinc-type//IPR011032; GroES-like//IPR013154; Alcohol dehydrogenase GroES-like//IPR020843; Polyketide synthase, enoylreductase
Ghi.8667.1.A1_at	Gorai.001G017700.1								1.42167	0.0110207	gi|392050912|gb|AFM52233.1|//putative sucrose synthase 2 [Gossypium arboreum]	pop:POPTR_835735//K00695//E2.4.1.13//EC 2.4.1.13//sucrose synthase	Metabolism// Metabolism	Carbohydrate Metabolism// Glycan Biosynthesis and Metabolism	Starch and sucrose metabolism // Glycosyltransferases	IPR000368; Sucrose synthase//IPR001296; Glycosyl transferase, family 1//IPR012820; Sucrose synthase, plant/cyanobacteria
Gra.27.1.S1_s_at	Gorai.011G289400.1								1.42075	0	gi|508725864|gb|EOY17761.1|//Zinc finger family protein [Theobroma cacao]	vcn:VOLCADRAFT_106802//K15172//SUPT5H, SPT5//EC --//transcription elongation factor SPT5	Genetic Information Processing	Transcription	Transcription machinery	IPR000571; Zinc finger, CCCH-type//IPR002110; Ankyrin repeat//IPR020683; Ankyrin repeat-containing domain
GhiAffx.8694.1.S1_a_at	Gorai.004G029000.1	Yes	3.69807	0.0159752	3.87277	0			1.42045	0	gi|508720869|gb|EOY12766.1|//MYB-like 102, putative [Theobroma cacao]	vvi:100243528//K09422//MYBP//EC --//myb proto-oncogene protein, plant	Genetic Information Processing	Transcription	Transcription factors	IPR001005; SANT/Myb domain//IPR009057; Homeodomain-like//IPR015495; Myb transcription factor//IPR017930; Myb domain, DNA-binding
Ghi.1421.1.S1_at	Gorai.002G152800.1	Yes	2.98496	0	3.07027	0			1.41912	0.0494831	gi|508717481|gb|EOY09378.1|//Uncharacterized protein TCM_024813 [Theobroma cacao]	NA	NA	NA	NA	NA
Ghi.4742.1.A1_at	Gorai.011G172300.1								1.41881	0	gi|508714075|gb|EOY05972.1|//Uncharacterized protein TCM_020831 [Theobroma cacao]	NA	NA	NA	NA	NA
Ghi.2527.1.S1_at			1.62748	0			1.54552	0.0116627	1.41786	0.0252867
Ghi.10112.2.S1_s_at	Gorai.002G213400.1								1.41443	0	gi|508705350|gb|EOX97246.1|//Gb:AAC34331.1 [Theobroma cacao]	NA	NA	NA	NA	IPR010410; Protein of unknown function DUF1005
GhiAffx.48714.1.S1_at	Gorai.011G124000.1	Yes	2.35225	0.0159752	2.15397	0.0196217			1.41412	0.0494831	gi|508702319|gb|EOX94215.1|//Trichome birefringence-like 39 [Theobroma cacao]	NA	NA	NA	NA	NA
GhiAffx.49941.1.S1_s_at	Gorai.012G128100.1						1.4155	0.0216593	1.41312	0	gi|508707543|gb|EOX99439.1|//ATP binding protein, putative [Theobroma cacao]	pop:POPTR_420526//K08819//CRKRS//EC 2.7.11.22//Cdc2-related kinase, arginine/serine-rich	Metabolism	Enzyme Families	Protein kinases	IPR000719; Protein kinase, catalytic domain//IPR002290; Serine/threonine- / dual-specificity protein kinase, catalytic domain//IPR008271; Serine/threonine-protein kinase, active site//IPR011009; Protein kinase-like domain//IPR017441; Protein kinase, ATP
Ghi.9954.2.A1_s_at	Gorai.007G218100.1								1.41278	0	gi|508699656|gb|EOX91552.1|//Myb domain protein 73, putative [Theobroma cacao]	pop:POPTR_1083038//K09422//MYBP//EC --//myb proto-oncogene protein, plant	Genetic Information Processing	Transcription	Transcription factors	IPR001005; SANT/Myb domain//IPR009057; Homeodomain-like//IPR015495; Myb transcription factor//IPR017930; Myb domain, DNA-binding
Ghi.8064.2.S1_s_at	Gorai.007G094300.1								1.41266	0	gi|22795062|gb|AAN05431.1|//phospholipase D beta 1 isoform 1b [Gossypium hirsutum]	rcu:RCOM_1613030//K01115//E3.1.4.4, PLD//EC 3.1.4.4//phospholipase D	Metabolism// Metabolism// Cellular Processes// Organismal Systems// Organismal Systems// Organismal Systems	Lipid Metabolism// Lipid Metabolism// Transport and Catabolism// Immune System// Endocrine System// Nervous System	Glycerophospholipid metabolism // Ether lipid metabolism // Endocytosis // Fc gamma R-mediated phagocytosis // GnRH signaling pathway // Glutamatergic synapse	IPR000008; C2 calcium-dependent membrane targeting//IPR001736; Phospholipase D/Transphosphatidylase//IPR008973; C2 calcium/lipid-binding domain, CaLB//IPR015679; Phospholipase D//IPR018029; C2 membrane targeting protein//IPR024632; Phospholipase D, C-term
GhiAffx.12577.1.S1_at	Gorai.001G047500.1								1.41179	0.0494831	gi|508775772|gb|EOY23028.1|//2-oxoglutarate and Fe(II)-dependent oxygenase superfamily protein isoform 2 [Theobroma cacao]	rcu:RCOM_1498120//K05282//E1.14.11.12//EC 1.14.11.12//gibberellin 20-oxidase	Metabolism	Metabolism of Terpenoids and Polyketides	Diterpenoid biosynthesis	IPR002283; Isopenicillin N synthase//IPR005123; Oxoglutarate/iron-dependent oxygenase
GhiAffx.44364.1.A1_at	Gorai.003G160700.1								1.41089	0	gi|147852113|emb|CAN82266.1|//hypothetical protein VITISV_009284 [Vitis vinifera]	NA	NA	NA	NA	IPR000008; C2 calcium-dependent membrane targeting//IPR008973; C2 calcium/lipid-binding domain, CaLB
Ghi.3478.2.S1_s_at	Gorai.008G183700.1								1.40969	0	gi|508710182|gb|EOY02079.1|//Uncharacterized protein TCM_011817 [Theobroma cacao]	NA	NA	NA	NA	NA
GraAffx.31122.1.A1_s_at	Gorai.009G156700.1								1.40885	0	gi|508780498|gb|EOY27754.1|//Basic helix-loop-helix DNA-binding superfamily protein, putative [Theobroma cacao]	NA	NA	NA	NA	IPR011598; Helix-loop-helix DNA-binding
Ghi.3184.1.S1_s_at	Gorai.011G198400.1								1.40728	0.018362	gi|508714774|gb|EOY06671.1|//Acyl-activating enzyme 7 [Theobroma cacao]	ppf:Pput_2221//K00666//K00666//EC 6.2.1.-//fatty-acyl-CoA synthase	Metabolism	Lipid Metabolism	Lipid biosynthesis proteins	IPR000873; AMP-dependent synthetase/ligase//IPR025110; Domain of unknown function DUF4009
Ghi.9820.1.S1_s_at	Gorai.008G221800.1						1.94871	0	1.40724	0.018362	gi|224071441|ref|XP_002303461.1|//predicted protein [Populus trichocarpa]					IPR002213; UDP-glucuronosyl/UDP-glucosyltransferase
Ghi.6320.2.A1_at			1.19749	0.0159752	1.65674	0			1.40663	0
Ghi.3339.1.A1_s_at	Gorai.003G002600.1								1.40476	0	gi|508698774|gb|EOX90670.1|//Kinase superfamily protein, 32 [Theobroma cacao]	ath:AT4G35600//K00924//E2.7.1.-//EC --//--	Unclassified	Cellular Processes and Signaling	Signal transduction mechanisms	IPR000719; Protein kinase, catalytic domain//IPR001245; Serine-threonine/tyrosine-protein kinase catalytic domain//IPR001441; Di-trans-poly-cis-decaprenylcistransferase-like//IPR002290; Serine/threonine- / dual-specificity protein kinase, catalytic domai
GraAffx.553.1.A1_at	Gorai.012G007100.1				1.17254	0.035631			1.40419	0	gi|508723967|gb|EOY15864.1|//Basic region/leucine zipper motif 60, putative [Theobroma cacao]	NA	NA	NA	NA	IPR004827; Basic-leucine zipper domain//IPR011616; bZIP transcription factor, bZIP-1
Gra.864.1.S1_s_at	Gorai.008G024600.1				1.5848	0			1.40167	0	gi|508706378|gb|EOX98274.1|//3-methylcrotonyl-CoA carboxylase [Theobroma cacao]	pop:POPTR_557395//K01969//E6.4.1.4B//EC 6.4.1.4//3-methylcrotonyl-CoA carboxylase beta subunit	Metabolism	Amino Acid Metabolism	Valine, leucine and isoleucine degradation	IPR000022; Carboxyl transferase//IPR011762; Acetyl-coenzyme A carboxyltransferase, N-terminal//IPR011763; Acetyl-coenzyme A carboxyltransferase, C-terminal
Ghi.9185.3.S1_at	Gorai.004G093700.1		1.92923	0.0159752			1.09339	0.0116627	1.40127	0	gi|508785114|gb|EOY32370.1|//E3 ubiquitin-protein ligase BRE1-like 2 isoform 1 [Theobroma cacao]	vvi:100251829//K10696//BRE1//EC 6.3.2.19//E3 ubiquitin-protein ligase BRE1	Genetic Information Processing	Folding, Sorting and Degradation	Ubiquitin system	IPR001841; Zinc finger, RING-type//IPR009053; Prefoldin//IPR013083; Zinc finger, RING/FYVE/PHD-type//IPR017907; Zinc finger, RING-type, conserved site
Ghi.3381.1.S1_x_at	Gorai.006G165500.1	Yes	2.29772	0.0284559			1.81288	0	1.401	0	gi|508715977|gb|EOY07874.1|//Kinase superfamily protein [Theobroma cacao]	ath:AT5G47070//K00924//E2.7.1.-//EC --//--	Unclassified	Cellular Processes and Signaling	Signal transduction mechanisms	IPR000719; Protein kinase, catalytic domain//IPR002290; Serine/threonine- / dual-specificity protein kinase, catalytic domain//IPR011009; Protein kinase-like domain//IPR017441; Protein kinase, ATP binding site//IPR020635; Tyrosine-protein kinase, catalyt
GhiAffx.13235.1.S1_at	Gorai.004G246200.1				1.66055	0	1.0093	0	1.40053	0	gi|508719199|gb|EOY11096.1|//NAD(P)-linked oxidoreductase superfamily protein [Theobroma cacao]	bra:BRADO4001//K00100//E1.1.1.-//EC --//--	Metabolism// Metabolism// Metabolism// Metabolism// Metabolism	Carbohydrate Metabolism// Carbohydrate Metabolism// Lipid Metabolism// Xenobiotics Biodegradation and Metabolism// Xenobiotics Biodegradation and Metabolism	Fructose and mannose metabolism // Butanoate metabolism // Linoleic acid metabolism // Chloroalkane and chloroalkene degradation // Bisphenol degradation	IPR001395; Aldo/keto reductase//IPR020471; Aldo/keto reductase subgroup//IPR023210; NADP-dependent oxidoreductase domain
Ghi.3211.1.A1_at	Gorai.001G236000.1	Yes	1.92835	0.0159752			2.40396	0.0116627	1.40024	0	gi|508702344|gb|EOX94240.1|//Glutathione S-transferase tau 7-like protein [Theobroma cacao]	vvi:100251558//K00799//E2.5.1.18, gst//EC 2.5.1.18//glutathione S-transferase	Metabolism// Metabolism// Metabolism	Metabolism of Other Amino Acids// Xenobiotics Biodegradation and Metabolism// Xenobiotics Biodegradation and Metabolism	Glutathione metabolism // Metabolism of xenobiotics by cytochrome P450 // Drug metabolism - cytochrome P450	IPR004046; Glutathione S-transferase, C-terminal//IPR010987; Glutathione S-transferase, C-terminal-like//IPR017933; Glutathione S-transferase/chloride channel, C-terminal
Ghi.9163.2.S1_at	Gorai.007G030300.1	Yes	2.59991	0	1.25706	0.0196217			1.39866	0.018362	gi|157955929|gb|ABW06388.1|//CBL1 [Gossypium hirsutum]	vvi:100260894//K06268//PPP3R, CNB//EC --//protein phosphatase 3, regulatory subunit	Environmental Information Processing// Environmental Information Processing// Environmental Information Processing// Environmental Information Processing// Cellular Processes// Cellular Processes// Organismal Systems// Organismal Systems// Organismal Syst	Signal Transduction// Signal Transduction// Signal Transduction// Signal Transduction// Cell Growth and Death// Cell Growth and Death// Immune System// Immune System// Immune System// Nervous System// Nervous System// Development// Neurodegenerative Dise	MAPK signaling pathway // Wnt signaling pathway // VEGF signaling pathway // Calcium signaling pathway // Oocyte meiosis // Apoptosis // Natural killer cell mediated cytotoxicity // T cell receptor signaling pathway // B cell receptor signaling pathway /
Ghi.8105.1.A1_s_at	Gorai.004G093200.1	Yes	1.32275	0.013958	2.37495	0	1.59988	0	1.39844	0	gi|19569160|gb|AAL92037.1|AF488305_1//apoplastic anionic gaiacol peroxidase [Gossypium hirsutum]	pop:POPTR_814782//K00430//E1.11.1.7//EC 1.11.1.7//peroxidase	Metabolism// Metabolism// Metabolism	Energy Metabolism// Amino Acid Metabolism// Biosynthesis of Other Secondary Metabolites	Methane metabolism // Phenylalanine metabolism // Phenylpropanoid biosynthesis	IPR000823; Plant peroxidase//IPR002016; Haem peroxidase, plant/fungal/bacterial//IPR010255; Haem peroxidase//IPR019793; Peroxidases heam-ligand binding site//IPR019794; Peroxidase, active site
GraAffx.5007.1.A1_x_at	Gorai.004G078000.1								1.39738	0	gi|508702791|gb|EOX94687.1|//Homocysteine methyltransferase 2 isoform 1 [Theobroma cacao]	rcu:RCOM_0646290//K00547//E2.1.1.10, mmuM//EC 2.1.1.10//homocysteine S-methyltransferase	Metabolism	Amino Acid Metabolism	Cysteine and methionine metabolism	IPR003726; Homocysteine S-methyltransferase
Ghi.549.1.S1_at	Gorai.009G324300.1	Yes	2.09125	0					1.39729	0.0110207	gi|508710046|gb|EOY01943.1|//S-adenosyl-L-methionine-dependent methyltransferases superfamily protein [Theobroma cacao]	NA	NA	NA	NA	IPR004159; Putative S-adenosyl-L-methionine-dependent methyltransferase
GhiAffx.21028.1.S1_s_at	Gorai.007G300500.1	Yes	2.4093	0	2.08818	0	1.89745	0	1.39518	0	gi|508719621|gb|EOY11518.1|//Hypoxia-responsive family protein [Theobroma cacao]	NA	NA	NA	NA	IPR007667; Hypoxia induced protein, domain
Ghi.1480.3.S1_x_at	Gorai.002G083100.1		1.50417	0.013958			1.19857	0	1.39323	0	gi|240255756|ref|NP_849300.4|//polyubiquitin 10 [Arabidopsis thaliana]	pop:POPTR_679519//K08770//UBC//EC --//ubiquitin C	Genetic Information Processing// Organismal Systems	Folding, Sorting and Degradation// Endocrine System	Ubiquitin system // PPAR signaling pathway	IPR000626; Ubiquitin//IPR019954; Ubiquitin conserved site//IPR019955; Ubiquitin supergroup//IPR019956; Ubiquitin subgroup
GhiAffx.58009.1.S1_at	Gorai.001G012700.1								1.39245	0.0494831	gi|508783155|gb|EOY30411.1|//Heat shock transcription factor A2, putative [Theobroma cacao]	phu:Phum_PHUM177250//K09418//HSFN//EC --//heat shock transcription factor, invertebrate	Genetic Information Processing	Transcription	Transcription factors	IPR000232; Heat shock factor (HSF)-type, DNA-binding//IPR011991; Winged helix-turn-helix transcription repressor DNA-binding
GhiAffx.2757.1.S1_s_at	Gorai.013G237700.1								1.39234	0	gi|508784065|gb|EOY31321.1|//BEL1-like homeodomain protein 8, putative [Theobroma cacao]	NA	NA	NA	NA	NA
GhiAffx.47674.1.A1_at	Gorai.006G044400.1	Yes	2.16124	0			1.21742	0.0116627	1.39137	0	gi|462411312|gb|EMJ16361.1|//hypothetical protein PRUPE_ppa013526mg [Prunus persica]	NA	NA	NA	NA	IPR017000; Membrane-anchored ubiquitin-fold protein, HCG-1//IPR019955; Ubiquitin supergroup
Ghi.8264.1.S1_s_at	Gorai.005G025000.1								1.39023	0	gi|508713209|gb|EOY05106.1|//Xyloglucan endotransglucosylase/hydrolase 16 [Theobroma cacao]	pop:POPTR_572886//K08235//E2.4.1.207//EC 2.4.1.207//xyloglucan:xyloglucosyl transferase	Unclassified	Metabolism	Others	IPR000757; Glycoside hydrolase, family 16//IPR008263; Glycoside hydrolase, family 16, active site//IPR008985; Concanavalin A-like lectin/glucanase//IPR010713; Xyloglucan endo-transglycosylase, C-terminal//IPR013320; Concanavalin A-like lectin/glucanase, s
Ghi.1031.1.S1_x_at	Gorai.013G234400.1	Yes	2.43142	0			1.59856	0.0116627	1.38843	0.0252867	gi|449436136|ref|XP_004135850.1|//PREDICTED: uncharacterized protein LOC101207314 [Cucumis sativus]	NA	NA	NA	NA	IPR000923; Blue (type 1) copper domain//IPR003245; Plastocyanin-like//IPR008972; Cupredoxin
Ghi.9144.2.A1_s_at	Gorai.001G200000.1		1.804	0					1.38744	0	gi|508698723|gb|EOX90619.1|//Seven transmembrane MLO family protein [Theobroma cacao]	ath:AT2G17480//K08472//MLO//EC --//mlo protein	Environmental Information Processing	Signaling Molecules and Interaction	G protein-coupled receptors	IPR004326; Mlo-related protein
Ghi.7946.1.S1_at		Yes			3.3383	0			1.38706	0
Ghi.10639.1.S1_s_at	Gorai.009G189500.1								1.38605	0	gi|508723293|gb|EOY15190.1|//Dehydrin 2, putative [Theobroma cacao]	NA	NA	NA	NA	IPR000167; Dehydrin
GraAffx.17500.1.A1_s_at	Gorai.007G267900.1								1.38511	0.0494831	gi|443682296|gb|AGC97438.1|//NAC protein 8 [Gossypium hirsutum]	NA	NA	NA	NA	IPR003441; No apical meristem (NAM) protein
Ghi.3251.1.S1_at		Yes	2.02934	0.013958					1.38189	0
Ghi.4335.1.A1_at	Gorai.005G255300.1								1.37986	0	gi|508705683|gb|EOX97579.1|//Uncharacterized protein TCM_006565 [Theobroma cacao]	NA	NA	NA	NA	NA
Ghi.10068.2.S1_s_at	Gorai.008G196700.1						1.42798	0.0116627	1.37839	0.018362	gi|508774738|gb|EOY21994.1|//Synaptosomal associated protein, putative [Theobroma cacao]	ath:AT5G61210//K08509//SNAP29//EC --//synaptosomal-associated protein, 29kDa	Genetic Information Processing// Genetic Information Processing	Folding, Sorting and Degradation// Folding, Sorting and Degradation	SNARE interactions in vesicular transport // SNAREs	IPR000727; Target SNARE coiled-coil domain
GhiAffx.12880.1.S1_at	Gorai.007G035900.1						1.32436	0.0116627	1.37684	0.0494831	gi|508774508|gb|EOY21764.1|//ATP-binding cassette A2 isoform 1 [Theobroma cacao]	nvi:100123780//K05648//ABCA5//EC --//ATP-binding cassette, subfamily A (ABC1), member 5	Environmental Information Processing// Environmental Information Processing	Membrane Transport// Membrane Transport	Transporters // ABC transporters	IPR003439; ABC transporter-like//IPR003593; AAA+ ATPase domain//IPR017871; ABC transporter, conserved site
GhiAffx.7742.1.S1_at	Gorai.008G066800.1						1.46399	0.0116627	1.37633	0	gi|508699138|gb|EOX91034.1|//Uncharacterized protein TCM_000343 [Theobroma cacao]	NA	NA	NA	NA	NA
Ghi.9878.2.S1_at	Gorai.004G048800.1								1.37513	0	gi|508711147|gb|EOY03044.1|//Eukaryotic aspartyl protease family protein [Theobroma cacao]					IPR001461; Peptidase A1//IPR001969; Peptidase aspartic, active site//IPR009007; Peptidase aspartic, catalytic//IPR021109; Peptidase aspartic
Ghi.2515.1.S1_at	Gorai.004G157900.1		1.61166	0.013958					1.3747	0	gi|508704105|gb|EOX96001.1|//C2 calcium/lipid-binding plant phosphoribosyltransferase family protein isoform 1 [Theobroma cacao]					IPR000008; C2 calcium-dependent membrane targeting//IPR008973; C2 calcium/lipid-binding domain, CaLB//IPR013583; Phosphoribosyltransferase C-terminal//IPR018029; C2 membrane targeting protein
GraAffx.20526.1.A1_s_at	Gorai.012G119600.1	Yes	2.46924	0			1.33646	0	1.3728	0	gi|508715152|gb|EOY07049.1|//RNI-like superfamily protein [Theobroma cacao]	pop:POPTR_577093//K13424//WRKY33//EC --//WRKY transcription factor 33	Genetic Information Processing// Organismal Systems	Transcription// Environmental Adaptation	Transcription factors // Plant-pathogen interaction	IPR003657; DNA-binding WRKY
Ghi.912.3.A1_at	Gorai.003G038300.1	Yes	2.74874	0.0159752			1.69357	0	1.36674	0.018362	gi|508700254|gb|EOX92150.1|//Haloacid dehalogenase-like hydrolase (HAD) superfamily protein [Theobroma cacao]	hoh:Hoch_5206//K01087//E3.1.3.12, otsB//EC 3.1.3.12//trehalose-phosphatase	Metabolism	Carbohydrate Metabolism	Starch and sucrose metabolism	IPR003337; Trehalose-phosphatase//IPR006379; HAD-superfamily hydrolase, subfamily IIB//IPR023214; HAD-like domain
GhiAffx.22001.1.A1_at	Gorai.003G015300.1						1.21598	0.0216593	1.3654	0.0110207	gi|508699210|gb|EOX91106.1|//Sec14p-like phosphatidylinositol transfer family protein [Theobroma cacao]	uma:UM04979.1//K01101//E3.1.3.41//EC 3.1.3.41//4-nitrophenyl phosphatase	Metabolism	Xenobiotics Biodegradation and Metabolism	Aminobenzoate degradation	IPR001251; CRAL-TRIO domain//IPR011074; CRAL/TRIO, N-terminal domain
Ghi.3716.1.A1_at	Gorai.013G165400.1	Yes	2.10474	0.0159752			1.64561	0.0116627	1.36361	0	gi|224115132|ref|XP_002316949.1|//predicted protein [Populus trichocarpa]	dre:100006257//K10840//CETN2//EC --//centrin-2	Genetic Information Processing// Genetic Information Processing	Replication and Repair// Replication and Repair	Nucleotide excision repair // DNA repair and recombination proteins	IPR011992; EF-hand-like domain//IPR018247; EF-Hand 1, calcium-binding site//IPR018249; EF-HAND 2
GhiAffx.62199.1.S1_s_at	Gorai.012G118400.1				1.29137	0	0.937953	0.0116627	1.3632	0	gi|508715203|gb|EOY07100.1|//Uncharacterized protein isoform 2 [Theobroma cacao]	NA	NA	NA	NA	NA
Ghi.9678.2.S1_at	Gorai.007G048700.1								1.36201	0	gi|508698949|gb|EOX90845.1|//Armadillo repeat only 2 [Theobroma cacao]	NA	NA	NA	NA	IPR000225; Armadillo//IPR011989; Armadillo-like helical//IPR016024; Armadillo-type fold
Ghi.7105.1.S1_at	Gorai.012G064000.1								1.36118	0.0110207	gi|508710600|gb|EOY02497.1|//Uncharacterized protein TCM_016960 [Theobroma cacao]	NA	NA	NA	NA	NA
Ghi.10554.1.S1_s_at	Gorai.005G259200.1	Yes	2.07892	0	2.73701	0	2.82558	0	1.36103	0.0110207	gi|508705536|gb|EOX97432.1|//Actin 7 isoform 1 [Theobroma cacao]	osa:4349863//K10355//ACTF//EC --//actin, other eukaryote	Cellular Processes	Cell Motility	Cytoskeleton proteins	IPR004000; Actin-like//IPR004001; Actin, conserved site//IPR020902; Actin/actin-like conserved site
GhiAffx.24594.1.S1_at	Gorai.006G194000.1	Yes	2.37682	0			1.805	0	1.36065	0.0462812	gi|470129184|ref|XP_004300505.1|//PREDICTED: probable serine/threonine-protein kinase At1g18390-like isoform 1 [Fragaria vesca subsp. vesca]	rcu:RCOM_1720970//K04733//IRAK4//EC 2.7.11.1//interleukin-1 receptor-associated kinase 4	Metabolism// Cellular Processes// Organismal Systems// Organismal Systems// Human Diseases// Human Diseases// Human Diseases// Human Diseases// Human Diseases// Human Diseases// Human Diseases	Enzyme Families// Cell Growth and Death// Immune System// Nervous System// Infectious Diseases// Infectious Diseases// Infectious Diseases// Infectious Diseases// Infectious Diseases// Infectious Diseases// Infectious Diseases	Protein kinases // Apoptosis // Toll-like receptor signaling pathway // Neurotrophin signaling pathway // Pertussis // Tuberculosis // Measles // Influenza A // Toxoplasmosis // Leishmaniasis // Chagas disease (American trypanosomiasis)
Ghi.7569.1.S1_x_at	Gorai.001G229200.1								1.35759	0	gi|508701883|gb|EOX93779.1|//RAB GTPase A5B [Theobroma cacao]	ath:AT1G05810//K07976//RAB//EC --//Rab family, other	Environmental Information Processing	Signaling Molecules and Interaction	GTP-binding proteins	IPR001806; Small GTPase superfamily//IPR002041; Ran GTPase//IPR003578; Small GTPase superfamily, Rho type//IPR003579; Small GTPase superfamily, Rab type//IPR005225; Small GTP-binding protein domain//IPR020849; Small GTPase superfamily, Ras type
GhiAffx.61535.1.A1_s_at	Gorai.004G231700.1				1.01751	0			1.35667	0.0494831	gi|508787233|gb|EOY34489.1|//Major facilitator superfamily protein [Theobroma cacao]	NA	NA	NA	NA	IPR010658; Nodulin-like//IPR016196; Major facilitator superfamily domain, general substrate transporter
Ghi.1797.1.S1_at	Gorai.011G053700.1				1.1757	0.0196217	1.75326	0.0116627	1.35111	0	gi|508780168|gb|EOY27424.1|//4-coumarate:CoA ligase 2 isoform 1 [Theobroma cacao]	rcu:RCOM_1443470//K01904//E6.2.1.12//EC 6.2.1.12//4-coumarate--CoA ligase	Metabolism// Metabolism// Metabolism	Amino Acid Metabolism// Metabolism of Cofactors and Vitamins// Biosynthesis of Other Secondary Metabolites	Phenylalanine metabolism // Ubiquinone and other terpenoid-quinone biosynthesis // Phenylpropanoid biosynthesis	IPR000873; AMP-dependent synthetase/ligase//IPR020845; AMP-binding, conserved site//IPR025110; Domain of unknown function DUF4009
Ghi.5652.1.A1_s_at	Gorai.013G011700.1	Yes			2.2495	0	1.40896	0	1.35078	0	gi|508727355|gb|EOY19252.1|//ACT domain-containing protein isoform 1 [Theobroma cacao]					IPR002912; Amino acid-binding ACT
GhiAffx.32213.1.S1_s_at	Gorai.013G202000.1				1.40466	0			1.34734	0	gi|508719262|gb|EOY11159.1|//Cysteine synthase D1 isoform 1 [Theobroma cacao]	pop:POPTR_595469//K01738//cysK//EC 2.5.1.47//cysteine synthase A	Metabolism// Metabolism	Energy Metabolism// Amino Acid Metabolism	Sulfur metabolism // Cysteine and methionine metabolism	IPR001216; Cysteine synthase/cystathionine beta-synthase P-phosphate-binding site//IPR001926; Pyridoxal phosphate-dependent enzyme, beta subunit//IPR005856; Cysteine synthase K/M//IPR005859; Cysteine synthase A
Ghi.2091.1.A1_s_at	Gorai.008G183700.1								1.34481	0	gi|508710182|gb|EOY02079.1|//Uncharacterized protein TCM_011817 [Theobroma cacao]	NA	NA	NA	NA	NA
Ghi.7872.1.S1_s_at	Gorai.010G154300.1		-1.99897	0					1.34139	0	gi|508780961|gb|EOY28217.1|//Pollen Ole e 1 allergen and extensin family protein, putative [Theobroma cacao]	tan:TA03235//K03006//RPB1, POLR2A//EC 2.7.7.6//DNA-directed RNA polymerase II subunit RPB1	Metabolism// Metabolism// Genetic Information Processing// Genetic Information Processing// Genetic Information Processing// Human Diseases	Nucleotide Metabolism// Nucleotide Metabolism// Transcription// Transcription// Replication and Repair// Neurodegenerative Diseases	Purine metabolism // Pyrimidine metabolism // RNA polymerase // Transcription machinery // DNA repair and recombination proteins // Huntington's disease	IPR006041; Pollen Ole e 1 allergen/extensin
Ghi.6402.1.S1_at	Gorai.007G240800.1				1.6718	0	1.10912	0.0116627	1.3403	0	gi|508700258|gb|EOX92154.1|//Acyl-CoA oxidase 2 isoform 1 [Theobroma cacao]	vvi:100255430//K00232//E1.3.3.6, ACOX1, ACOX3//EC 1.3.3.6//acyl-CoA oxidase	Metabolism// Metabolism// Metabolism// Cellular Processes// Organismal Systems	Lipid Metabolism// Lipid Metabolism// Lipid Metabolism// Transport and Catabolism// Endocrine System	Fatty acid metabolism // alpha-Linolenic acid metabolism // Biosynthesis of unsaturated fatty acids // Peroxisome // PPAR signaling pathway	IPR002655; Acyl-CoA oxidase, C-terminal//IPR006090; Acyl-CoA oxidase/dehydrogenase, type 1//IPR006091; Acyl-CoA oxidase/dehydrogenase, central domain//IPR009075; Acyl-CoA dehydrogenase/oxidase C-terminal//IPR009100; Acyl-CoA dehydrogenase/oxidase//IPR0122
Ghi.3731.2.S1_s_at	Gorai.011G077200.1	Yes	2.14444	0.0159752			2.24488	0.0116627	1.33846	0	gi|508779452|gb|EOY26708.1|//Coatomer subunit beta'-2 isoform 1 [Theobroma cacao]	aga:AgaP_AGAP010251//K05236//COPA//EC --//coatomer protein complex, subunit alpha (xenin)	Environmental Information Processing	Signaling Molecules and Interaction	Neuroactive ligand-receptor interaction	IPR001680; WD40 repeat//IPR015943; WD40/YVTN repeat-like-containing domain//IPR017986; WD40-repeat-containing domain//IPR020472; G-protein beta WD-40 repeat
Ghi.1699.1.S1_at	Gorai.001G264900.1								1.337	0.0252867	gi|508710600|gb|EOY02497.1|//Uncharacterized protein TCM_016960 [Theobroma cacao]	NA	NA	NA	NA	NA
Ghi.3784.1.S1_s_at	Gorai.009G341600.1	Yes			2.6314	0	1.52457	0.0116627	1.33122	0	gi|508713655|gb|EOY05552.1|//Eukaryotic aspartyl protease family protein, putative [Theobroma cacao]					IPR001461; Peptidase A1//IPR009007; Peptidase aspartic, catalytic//IPR021109; Peptidase aspartic
GhiAffx.26160.1.S1_s_at	Gorai.013G246600.1	Yes			2.78534	0			1.32965	0	gi|508784590|gb|EOY31846.1|//Homogentisate geranylgeranyl transferase isoform 1 [Theobroma cacao]	vvi:100232967//K09833//HPT, TPT//EC --//homogenitisate phytyltransferase	Metabolism// Metabolism	Metabolism of Cofactors and Vitamins// Metabolism of Terpenoids and Polyketides	Ubiquinone and other terpenoid-quinone biosynthesis // Prenyltransferases	IPR000537; UbiA prenyltransferase family
Ghi.7328.1.A1_s_at	Gorai.009G338800.1		1.60914	0.0159752			0.935581	0.0116627	1.3294	0	gi|508708139|gb|EOY00036.1|//Lipid phosphate phosphatase 2 isoform 1 [Theobroma cacao]	dme:Dmel_CG12746//K01080//E3.1.3.4, PPAP2//EC 3.1.3.4//phosphatidate phosphatase	Metabolism// Metabolism// Metabolism// Metabolism// Organismal Systems// Organismal Systems	Lipid Metabolism// Lipid Metabolism// Lipid Metabolism// Lipid Metabolism// Immune System// Digestive System	Glycerolipid metabolism // Glycerophospholipid metabolism // Ether lipid metabolism // Sphingolipid metabolism // Fc gamma R-mediated phagocytosis // Fat digestion and absorption	IPR000326; Phosphatidic acid phosphatase type 2/haloperoxidase//IPR016118; Phosphatidic acid phosphatase/chloroperoxidase, N-terminal
GraAffx.31884.1.S1_s_at	Gorai.N013800.1	Yes	2.55582	0.0284559			2.68791	0	1.32878	0	gi|508779348|gb|EOY26604.1|//Pleiotropic drug resistance 12 [Theobroma cacao]					IPR003439; ABC transporter-like//IPR003593; AAA+ ATPase domain//IPR013525; ABC-2 type transporter//IPR013581; Plant PDR ABC transporter associated
GhiAffx.7808.1.S1_s_at	Gorai.012G119400.1								1.32727	0	gi|508715155|gb|EOY07052.1|//Methyltransferases [Theobroma cacao]	NA	NA	NA	NA	IPR006342; Methyltransferase FkbM//IPR013216; Methyltransferase type 11
Ghi.7668.1.S1_s_at	Gorai.009G092400.1								1.32721	0.0110207	gi|508786483|gb|EOY33739.1|//Villin-like 1 [Theobroma cacao]	sbi:SORBI_10g026230//K05768//GSN//EC --//gelsolin	Cellular Processes// Cellular Processes// Organismal Systems	Cell Motility// Cell Motility// Immune System	Regulation of actin cytoskeleton // Cytoskeleton proteins // Fc gamma R-mediated phagocytosis	IPR003128; Villin headpiece//IPR007122; Gelsolin//IPR007123; Gelsolin domain
GhiAffx.50128.1.S1_at	Gorai.005G260500.1				1.30112	0	1.40608	0.0216593	1.32569	0	gi|508705457|gb|EOX97353.1|//Uncharacterized protein isoform 1 [Theobroma cacao]	NA	NA	NA	NA	IPR006927; Protein of unknown function DUF639
Ghi.3729.1.A1_s_at							1.23334	0.0116627	1.32466	0.0110207
GhiAffx.10920.2.S1_at	Gorai.006G166800.1	Yes	6.94915	0	1.33565	0	1.53283	0	1.32427	0	gi|164668308|gb|ABK60195.2|//PIP2 protein [Gossypium hirsutum]	rcu:RCOM_1356060//K09872//PIP//EC --//aquaporin PIP	Environmental Information Processing	Signaling Molecules and Interaction	Ion channels	IPR000425; Major intrinsic protein//IPR012269; Aquaporin//IPR022357; Major intrinsic protein, conserved site//IPR023271; Aquaporin-like
[truncated: 6,783 more rows]
